# Supplementary material for: 6-Meth­oxy-4-methyl-2H-chromen-2-one
Source: Acta Crystallogr Sect E Struct Rep Online. 2010 Dec 15;67(Pt 1):o136. doi: 10.1107/S1600536810051652 (PMC3050409; doi:10.1107/S1600536810051652)
Supplement: Supplementary file 1 [file e-67-0o136-sup1.cif]

##############################################################################
###                                                                        ###
###        Electronic paper (Acta Crystallographica Section E)             ###
###                                                                        ###
##############################################################################
#                                                                            #
# This CIF contains the data in a paper accepted for publication in Acta     #
# Crystallographica Section E. It conforms to the requirements of Notes      #
# for Authors for Section E, and has been peer reviewed under the auspices   #
# of the IUCr Commission on Journals.                                        #
#                                                                            #
# Full details of the Crystallographic Information File format               #
# are given in the paper "The Crystallographic Information File (CIF):       #
# a New Standard Archive File for Crystallography" by S. R. Hall, F. H.      #
# Allen and I. D. Brown [Acta Cryst. (1991), A47, 655-685].                  #
#                                                                            #
# The current version of the core CIF dictionary is obtainable from          #
# ftp://ftp.iucr.org/pub/cif_core.dic. The current version number is 2.4.    #
#                                                                            #
# Software is freely available for graphical display of the structure(s) in  #
# this CIF.  For information consult the CIF home page http://www.iucr.org/  #
# cif/home.html                                                              #
#                                                                            #
# This file may be used for bona fide research purposes within the           #
# scientific community so long as proper attribution is given to the journal # 
# article from which it was obtained.                                        #
#                                                                            #
##############################################################################
                                             
data_global
_audit_creation_method     'form.cif (version 2.0)'
_journal_data_validation_number     ?
_journal_date_recd_electronic     2010-12-08
_journal_date_accepted     2010-12-09
_journal_name_full     'Acta Crystallographica, Section E'
_journal_year     2011
_journal_volume     67
_journal_issue      1
_journal_page_first     o136
_journal_page_last     o136
_journal_paper_category     QO
_journal_coeditor_code     IS2642
_publ_contact_author_name     'Prof. Fun, Hoong-Kun'
_publ_contact_author_address
;
      X-ray Crystallography Unit
      School of Physics
      Universiti Sains Malaysia
      11800 USM, Penang
      MALAYSIA
;
_publ_contact_author_email     'hkfun@usm.my'
_publ_contact_author_fax     '604 6579150'
_publ_contact_author_phone     '604 6533652'
_publ_section_title
;
6-Methoxy-4-methyl-2<i>H</i>-chromen-2-one
;
loop_
    _publ_author_name
    _publ_author_footnote
    _publ_author_address
    'Hoong-Kun Fun'
;
      Thomson Reuters ResearcherID: A-3561-2009.
;
;     X-ray Crystallography Unit
      School of Physics
      Universiti Sains Malaysia
      11800 USM, Penang
      Malaysia
;
    'Jia Hao Goh'
;
      Thomson Reuters ResearcherID: C-7576-2009.
;
;
      X-ray Crystallography Unit
      School of Physics
      Universiti Sains Malaysia
      11800 USM, Penang
      Malaysia
;
    'Dongdong Wu' ?
;
      School of Chemistry and Chemical Engineering
      Nanjing University
      Nanjing 210093
      People's Republic of China
;
    'Yan Zhang' ?
;
      School of Chemistry and Chemical Engineering
      Nanjing University
      Nanjing 210093
      People's Republic of China
;
data_I
_audit_creation_method     SHELXL-97
_chemical_name_systematic
;
6-Methoxy-4-methyl-2<i>H</i>-chromen-2-one
;
_chemical_name_common     ?
_chemical_formula_moiety     'C11 H10 O3'
_chemical_formula_sum     'C11 H10 O3'
_chemical_formula_iupac     'C11 H10 O3'
_chemical_formula_weight     190.19
_chemical_melting_point     ?
_symmetry_cell_setting     triclinic
_symmetry_space_group_name_H-M     'P -1'
_symmetry_space_group_name_Hall     '-P 1'
loop_
    _symmetry_equiv_pos_as_xyz
    'x, y, z'
    '-x, -y, -z'
_cell_length_a     7.2554(2)
_cell_length_b     8.0880(2)
_cell_length_c     8.5450(2)
_cell_angle_alpha     112.9880(10)
_cell_angle_beta     90.2340(10)
_cell_angle_gamma     93.8730(10)
_cell_volume     460.31(2)
_cell_formula_units_Z     2
_cell_measurement_reflns_used     3241
_cell_measurement_theta_min     2.59
_cell_measurement_theta_max     29.99
_cell_measurement_temperature     293(2)
_exptl_crystal_description     'plate'
_exptl_crystal_colour     'yellow'
_exptl_crystal_size_max     0.396
_exptl_crystal_size_mid     0.352
_exptl_crystal_size_min     0.062
_exptl_crystal_density_diffrn     1.372
_exptl_crystal_density_meas     ?
_exptl_crystal_density_method     'not measured'
_exptl_crystal_F_000     200
_exptl_absorpt_coefficient_mu     0.100
_exptl_absorpt_correction_type     multi-scan
_exptl_absorpt_process_details     '(<i>SADABS</i>; Bruker, 2009)'
_exptl_absorpt_correction_T_min     0.9615
_exptl_absorpt_correction_T_max     0.9938
_exptl_special_details
;
;
_diffrn_ambient_temperature     293(2)
_diffrn_radiation_type     MoK\a
_diffrn_radiation_wavelength     0.71073
_diffrn_radiation_source     'fine-focus sealed tube'
_diffrn_radiation_monochromator     graphite
_diffrn_measurement_device_type
;
Bruker SMART APEXII CCD area-detector
;
_diffrn_measurement_method     '\f and \w'
_diffrn_detector_area_resol_mean     ?
_diffrn_reflns_number     10271
_diffrn_reflns_av_R_equivalents     0.0214
_diffrn_reflns_av_sigmaI/netI     0.0260
_diffrn_reflns_theta_min     2.59
_diffrn_reflns_theta_max     30.57
_diffrn_reflns_theta_full     30.57
_diffrn_measured_fraction_theta_max     0.990
_diffrn_measured_fraction_theta_full     0.990
_diffrn_reflns_limit_h_min     -10
_diffrn_reflns_limit_h_max     10
_diffrn_reflns_limit_k_min     -11
_diffrn_reflns_limit_k_max     11
_diffrn_reflns_limit_l_min     -11
_diffrn_reflns_limit_l_max     12
_diffrn_standards_number     0
_diffrn_standards_interval_count     .
_diffrn_standards_interval_time     .
_diffrn_standards_decay_%     ?
_refine_special_details
;
 Refinement of F^2^ against ALL reflections.  The weighted R-factor wR and
 goodness of fit S are based on F^2^, conventional R-factors R are based
 on F, with F set to zero for negative F^2^. The threshold expression of
 F^2^ > 2sigma(F^2^) is used only for calculating R-factors(gt) etc. and is
 not relevant to the choice of reflections for refinement.  R-factors based
 on F^2^ are statistically about twice as large as those based on F, and R-
 factors based on ALL data will be even larger.
;
_reflns_number_total     2793
_reflns_number_gt     1675
_reflns_threshold_expression     I>2\s(I)
_refine_ls_structure_factor_coef     Fsqd
_refine_ls_matrix_type     full
_refine_ls_R_factor_all     0.1056
_refine_ls_R_factor_gt     0.0659
_refine_ls_wR_factor_gt     0.1948
_refine_ls_wR_factor_ref     0.2178
_refine_ls_goodness_of_fit_ref     1.092
_refine_ls_restrained_S_all     1.092
_refine_ls_number_reflns     2793
_refine_ls_number_parameters     129
_refine_ls_number_restraints     0
_refine_ls_hydrogen_treatment     constr
_refine_ls_weighting_scheme     calc
_refine_ls_weighting_details
         'calc w=1/[\s^2^(Fo^2^)+(0.0991P)^2^+0.0860P] where P=(Fo^2^+2Fc^2^)/3'
_atom_sites_solution_hydrogens     geom
_atom_sites_solution_primary     direct
_atom_sites_solution_secondary     difmap
_refine_ls_shift/su_max     0.000
_refine_ls_shift/su_mean     0.000
_refine_diff_density_max     0.698
_refine_diff_density_min     -0.196
_refine_ls_extinction_method     none
_refine_ls_extinction_coef     ?
loop_
    _atom_type_symbol
    _atom_type_description
    _atom_type_scat_dispersion_real
    _atom_type_scat_dispersion_imag
    _atom_type_scat_source
    'C' 'C' 0.0033 0.0016
                         'International Tables Vol C Tables 4.2.6.8 and 6.1.1.4'
    'H' 'H' 0.0000 0.0000
                         'International Tables Vol C Tables 4.2.6.8 and 6.1.1.4'
    'O' 'O' 0.0106 0.0060
                         'International Tables Vol C Tables 4.2.6.8 and 6.1.1.4'
_computing_data_collection     'APEX2 (Bruker, 2009)'
_computing_cell_refinement     'SAINT (Bruker, 2009)'
_computing_data_reduction     'SAINT (Bruker, 2009)'
_computing_structure_solution     'SHELXTL (Sheldrick, 2008)'
_computing_structure_refinement     'SHELXTL (Sheldrick, 2008)'
_computing_molecular_graphics     'SHELXTL (Sheldrick, 2008)'
_computing_publication_material
;
SHELXTL (Sheldrick, 2008) and PLATON (Spek, 2009)
;
loop_
    _atom_site_type_symbol
    _atom_site_label
    _atom_site_fract_x
    _atom_site_fract_y
    _atom_site_fract_z
    _atom_site_U_iso_or_equiv
    _atom_site_adp_type
    _atom_site_calc_flag
    _atom_site_refinement_flags
    _atom_site_occupancy
    _atom_site_disorder_assembly
    _atom_site_disorder_group
    O O1 0.19469(16) 0.53037(17) 0.87871(16) 0.0508(4) Uani d . 1 . .
    O O2 0.6197(2) 1.09931(18) 1.34611(17) 0.0638(4) Uani d . 1 . .
    O O3 0.1468(2) 0.2933(2) 0.63843(19) 0.0679(5) Uani d . 1 . .
    C C1 0.3087(2) 0.6718(2) 0.9894(2) 0.0417(4) Uani d . 1 . .
    C C2 0.2327(3) 0.7819(3) 1.1396(2) 0.0512(5) Uani d . 1 . .
    H H2A 0.1101 0.7603 1.1617 0.061 Uiso calc R 1 . .
    C C3 0.3402(3) 0.9229(3) 1.2551(2) 0.0527(5) Uani d . 1 . .
    H H3A 0.2901 0.9974 1.3559 0.063 Uiso calc R 1 . .
    C C4 0.5250(3) 0.9555(2) 1.2222(2) 0.0472(4) Uani d . 1 . .
    C C5 0.5999(2) 0.8469(2) 1.0726(2) 0.0438(4) Uani d . 1 . .
    H H5A 0.7225 0.8696 1.0510 0.053 Uiso calc R 1 . .
    C C6 0.4917(2) 0.7016(2) 0.9521(2) 0.0384(4) Uani d . 1 . .
    C C7 0.5603(2) 0.5807(2) 0.7919(2) 0.0414(4) Uani d . 1 . .
    C C8 0.4450(2) 0.4441(2) 0.6875(2) 0.0463(4) Uani d . 1 . .
    H H8A 0.4895 0.3663 0.5851 0.056 Uiso calc R 1 . .
    C C9 0.2564(3) 0.4127(2) 0.7264(2) 0.0475(4) Uani d . 1 . .
    C C10 0.8119(3) 1.1270(3) 1.3272(3) 0.0695(6) Uani d . 1 . .
    H H10C 0.8624 1.2287 1.4242 0.104 Uiso calc R 1 . .
    H H10D 0.8317 1.1495 1.2260 0.104 Uiso calc R 1 . .
    H H10A 0.8718 1.0217 1.3187 0.104 Uiso calc R 1 . .
    C C11 0.7558(3) 0.6091(3) 0.7459(3) 0.0573(5) Uani d . 1 . .
    H H11D 0.7824 0.5119 0.6419 0.086 Uiso calc R 1 . .
    H H11A 0.8387 0.6128 0.8352 0.086 Uiso calc R 1 . .
    H H11B 0.7713 0.7209 0.7311 0.086 Uiso calc R 1 . .
loop_
    _atom_site_aniso_label
    _atom_site_aniso_U_11
    _atom_site_aniso_U_22
    _atom_site_aniso_U_33
    _atom_site_aniso_U_12
    _atom_site_aniso_U_13
    _atom_site_aniso_U_23
    O1 0.0352(6) 0.0577(8) 0.0514(8) 0.0001(5) 0.0021(5) 0.0132(6)
    O2 0.0694(10) 0.0531(8) 0.0488(8) 0.0036(7) -0.0011(7) -0.0017(6)
    O3 0.0523(8) 0.0717(9) 0.0622(9) -0.0130(7) -0.0092(7) 0.0103(8)
    C1 0.0368(8) 0.0467(9) 0.0413(9) 0.0056(7) 0.0016(7) 0.0164(7)
    C2 0.0411(9) 0.0600(11) 0.0516(11) 0.0141(8) 0.0130(8) 0.0193(9)
    C3 0.0579(11) 0.0553(11) 0.0413(10) 0.0187(9) 0.0120(8) 0.0125(8)
    C4 0.0541(11) 0.0434(9) 0.0394(9) 0.0087(8) -0.0003(8) 0.0104(7)
    C5 0.0400(9) 0.0467(9) 0.0416(9) 0.0039(7) 0.0031(7) 0.0139(7)
    C6 0.0362(8) 0.0418(8) 0.0367(8) 0.0073(6) 0.0023(6) 0.0141(7)
    C7 0.0384(9) 0.0457(9) 0.0387(9) 0.0068(7) 0.0042(7) 0.0145(7)
    C8 0.0461(10) 0.0480(9) 0.0388(9) 0.0059(7) 0.0031(7) 0.0102(7)
    C9 0.0429(9) 0.0511(10) 0.0440(10) 0.0006(8) -0.0033(7) 0.0144(8)
    C10 0.0654(14) 0.0596(12) 0.0646(14) -0.0073(10) -0.0111(11) 0.0060(10)
    C11 0.0466(10) 0.0633(12) 0.0508(11) 0.0045(9) 0.0119(8) 0.0100(9)
_geom_special_details
;
 All esds (except the esd in the dihedral angle between two l.s. planes)
 are estimated using the full covariance matrix.  The cell esds are taken
 into account individually in the estimation of esds in distances, angles
 and torsion angles; correlations between esds in cell parameters are only
 used when they are defined by crystal symmetry.  An approximate (isotropic)
 treatment of cell esds is used for estimating esds involving l.s. planes.
;
loop_
    _geom_bond_atom_site_label_1
    _geom_bond_atom_site_label_2
    _geom_bond_site_symmetry_2
    _geom_bond_distance
    _geom_bond_publ_flag
    O1 C9 . 1.377(2) ?
    O1 C1 . 1.381(2) ?
    O2 C4 . 1.367(2) ?
    O2 C10 . 1.417(3) ?
    O3 C9 . 1.206(2) ?
    C1 C2 . 1.387(2) ?
    C1 C6 . 1.394(2) ?
    C2 C3 . 1.370(3) ?
    C2 H2A . 0.9300 ?
    C3 C4 . 1.400(3) ?
    C3 H3A . 0.9300 ?
    C4 C5 . 1.376(2) ?
    C5 C6 . 1.407(2) ?
    C5 H5A . 0.9300 ?
    C6 C7 . 1.450(2) ?
    C7 C8 . 1.348(2) ?
    C7 C11 . 1.500(2) ?
    C8 C9 . 1.438(3) ?
    C8 H8A . 0.9300 ?
    C10 H10C . 0.9600 ?
    C10 H10D . 0.9600 ?
    C10 H10A . 0.9600 ?
    C11 H11D . 0.9600 ?
    C11 H11A . 0.9600 ?
    C11 H11B . 0.9600 ?
loop_
    _geom_angle_atom_site_label_1
    _geom_angle_atom_site_label_2
    _geom_angle_atom_site_label_3
    _geom_angle_site_symmetry_1
    _geom_angle_site_symmetry_3
    _geom_angle
    _geom_angle_publ_flag
    C9 O1 C1 . . 121.54(14) ?
    C4 O2 C10 . . 117.77(15) ?
    O1 C1 C2 . . 116.85(15) ?
    O1 C1 C6 . . 121.51(15) ?
    C2 C1 C6 . . 121.65(16) ?
    C3 C2 C1 . . 119.36(17) ?
    C3 C2 H2A . . 120.3 ?
    C1 C2 H2A . . 120.3 ?
    C2 C3 C4 . . 120.41(16) ?
    C2 C3 H3A . . 119.8 ?
    C4 C3 H3A . . 119.8 ?
    O2 C4 C5 . . 124.24(17) ?
    O2 C4 C3 . . 115.58(16) ?
    C5 C4 C3 . . 120.18(17) ?
    C4 C5 C6 . . 120.30(16) ?
    C4 C5 H5A . . 119.8 ?
    C6 C5 H5A . . 119.8 ?
    C1 C6 C5 . . 118.10(15) ?
    C1 C6 C7 . . 118.22(15) ?
    C5 C6 C7 . . 123.68(15) ?
    C8 C7 C6 . . 118.51(15) ?
    C8 C7 C11 . . 121.52(15) ?
    C6 C7 C11 . . 119.97(15) ?
    C7 C8 C9 . . 123.28(16) ?
    C7 C8 H8A . . 118.4 ?
    C9 C8 H8A . . 118.4 ?
    O3 C9 O1 . . 116.69(17) ?
    O3 C9 C8 . . 126.37(18) ?
    O1 C9 C8 . . 116.95(15) ?
    O2 C10 H10C . . 109.5 ?
    O2 C10 H10D . . 109.5 ?
    H10C C10 H10D . . 109.5 ?
    O2 C10 H10A . . 109.5 ?
    H10C C10 H10A . . 109.5 ?
    H10D C10 H10A . . 109.5 ?
    C7 C11 H11D . . 109.5 ?
    C7 C11 H11A . . 109.5 ?
    H11D C11 H11A . . 109.5 ?
    C7 C11 H11B . . 109.5 ?
    H11D C11 H11B . . 109.5 ?
    H11A C11 H11B . . 109.5 ?
loop_
    _geom_torsion_atom_site_label_1
    _geom_torsion_atom_site_label_2
    _geom_torsion_atom_site_label_3
    _geom_torsion_atom_site_label_4
    _geom_torsion_site_symmetry_1
    _geom_torsion_site_symmetry_2
    _geom_torsion_site_symmetry_3
    _geom_torsion_site_symmetry_4
    _geom_torsion
    _geom_torsion_publ_flag
    C9 O1 C1 C2 . . . . -179.81(14) ?
    C9 O1 C1 C6 . . . . -0.2(3) ?
    O1 C1 C2 C3 . . . . 179.14(15) ?
    C6 C1 C2 C3 . . . . -0.4(3) ?
    C1 C2 C3 C4 . . . . -0.1(3) ?
    C10 O2 C4 C5 . . . . -6.8(3) ?
    C10 O2 C4 C3 . . . . 173.65(17) ?
    C2 C3 C4 O2 . . . . -179.84(16) ?
    C2 C3 C4 C5 . . . . 0.6(3) ?
    O2 C4 C5 C6 . . . . -179.97(15) ?
    C3 C4 C5 C6 . . . . -0.4(3) ?
    O1 C1 C6 C5 . . . . -178.98(14) ?
    C2 C1 C6 C5 . . . . 0.6(3) ?
    O1 C1 C6 C7 . . . . 0.7(2) ?
    C2 C1 C6 C7 . . . . -179.76(15) ?
    C4 C5 C6 C1 . . . . -0.1(3) ?
    C4 C5 C6 C7 . . . . -179.79(14) ?
    C1 C6 C7 C8 . . . . -0.8(2) ?
    C5 C6 C7 C8 . . . . 178.89(15) ?
    C1 C6 C7 C11 . . . . 179.31(16) ?
    C5 C6 C7 C11 . . . . -1.0(3) ?
    C6 C7 C8 C9 . . . . 0.4(3) ?
    C11 C7 C8 C9 . . . . -179.67(17) ?
    C1 O1 C9 O3 . . . . 179.91(15) ?
    C1 O1 C9 C8 . . . . -0.2(3) ?
    C7 C8 C9 O3 . . . . 179.99(18) ?
    C7 C8 C9 O1 . . . . 0.1(3) ?
loop_
    _geom_hbond_atom_site_label_D
    _geom_hbond_atom_site_label_H
    _geom_hbond_atom_site_label_A
    _geom_hbond_site_symmetry_A
    _geom_hbond_distance_DH
    _geom_hbond_distance_HA
    _geom_hbond_distance_DA
    _geom_hbond_angle_DHA
    _geom_hbond_publ_flag
    C8 H8A O2 1_544 0.93 2.56 3.471(2) 165 yes
