# Supplementary material for: 6-Meth­oxy-4-methyl-2H-chromen-2-one
Source: Acta Crystallogr Sect E Struct Rep Online. 2010 Dec 15;67(Pt 1):o136. doi: 10.1107/S1600536810051652 (PMC3050409; doi:10.1107/S1600536810051652)
Supplement: Supplementary file 2 [file e-67-0o136-Isup2.hkl]

# 
# h,k,l, Fc-squared, Fo-squared, sigma(Fo-squared) and status flag 
# 
data_I
_shelx_title ' wdd41m in P-1 (100K)' 
_shelx_refln_list_code          4 
_shelx_F_calc_maximum      100.86 
_exptl_crystal_F_000       200.00 
_reflns_d_resolution_high  0.6986 
 
loop_ 
 _symmetry_equiv_pos_as_xyz 
 'x, y, z' 
 '-x, -y, -z' 
 
_cell_length_a     7.2554 
_cell_length_b     8.0880 
_cell_length_c     8.5450 
_cell_angle_alpha 112.988 
_cell_angle_beta   90.234 
_cell_angle_gamma  93.873 
 
_shelx_F_squared_multiplier     1.000 
 
loop_ 
 _refln_index_h 
 _refln_index_k 
 _refln_index_l 
 _refln_F_squared_calc 
 _refln_F_squared_meas 
 _refln_F_squared_sigma 
 _refln_observed_status 
   1   0   0     2348.80     2197.79     12.95 o 
   2   0   0      682.20      690.19      3.74 o 
   3   0   0      682.34      812.81      4.92 o 
   4   0   0       26.32       24.35      0.33 o 
   5   0   0       39.87       39.32      0.68 o 
   6   0   0        0.86        1.52      0.33 o 
   7   0   0        0.87        0.89      0.35 o 
   8   0   0        0.00        0.43      0.34 o 
   9   0   0        0.13        0.79      0.77 o 
  10   0   0        0.00        1.10      0.93 o 
 -10   1   0        0.42        2.03      1.10 o 
  -9   1   0        0.09        0.72      0.59 o 
  -8   1   0       35.14       29.51      1.00 o 
  -7   1   0       38.56       32.02      1.20 o 
  -6   1   0        0.77        1.38      0.30 o 
  -5   1   0        7.53        7.35      0.34 o 
  -4   1   0      469.00      526.87      3.80 o 
  -3   1   0      697.47      761.36      5.00 o 
  -2   1   0      288.82      340.04      2.56 o 
  -1   1   0      221.08      205.50      1.25 o 
   0   1   0      219.34      239.12      1.54 o 
   1   1   0        5.02       15.33      0.14 o 
   2   1   0       37.84       24.54      0.25 o 
   3   1   0       63.42       71.23      0.57 o 
   4   1   0       36.49       29.98      0.34 o 
   5   1   0       12.24       12.81      0.28 o 
   6   1   0       52.81       48.99      0.78 o 
   7   1   0        0.00       -0.03      0.24 o 
   8   1   0        0.22        0.11      0.64 o 
   9   1   0        8.50       10.83      0.88 o 
  10   1   0        0.59        1.47      0.57 o 
 -10   2   0        2.79        4.99      1.45 o 
  -9   2   0        1.71        2.10      0.55 o 
  -8   2   0        4.92        4.59      0.55 o 
  -7   2   0        4.48        3.34      0.43 o 
  -6   2   0        4.52        4.90      0.52 o 
  -5   2   0        8.61       11.28      0.38 o 
  -4   2   0       87.71       92.76      0.99 o 
  -3   2   0        1.11        1.68      0.15 o 
  -2   2   0        8.88        8.18      0.18 o 
  -1   2   0     2412.21     2416.97     14.43 o 
   0   2   0      113.05       91.46      0.68 o 
   1   2   0      310.66      307.97      1.76 o 
   2   2   0        8.66       14.65      0.19 o 
   3   2   0        0.03        1.05      0.09 o 
   4   2   0       16.25       18.40      0.29 o 
   5   2   0       55.71       45.68      0.55 o 
   6   2   0        1.39        2.87      0.31 o 
   7   2   0        9.06       10.34      0.99 o 
   8   2   0       13.25       14.63      0.91 o 
   9   2   0       15.25       20.99      2.19 o 
  10   2   0        0.00        0.92      0.58 o 
 -10   3   0        0.18        1.60      1.16 o 
  -9   3   0        1.72        2.16      0.44 o 
  -8   3   0        0.19        0.27      0.26 o 
  -7   3   0        1.58        1.28      0.32 o 
  -6   3   0        2.34        1.98      0.34 o 
  -5   3   0       15.11       15.99      0.38 o 
  -4   3   0        0.18        0.52      0.12 o 
  -3   3   0        9.33       11.31      0.26 o 
  -2   3   0        2.92        2.02      0.13 o 
  -1   3   0       13.83       13.88      0.25 o 
   0   3   0        2.33        1.49      0.10 o 
   1   3   0        2.73        2.19      0.10 o 
   2   3   0      144.13      164.34      1.09 o 
   3   3   0       19.13       18.34      0.27 o 
   4   3   0       36.31       29.16      0.40 o 
   5   3   0      793.76      785.74      4.94 o 
   6   3   0       92.37       90.57      1.56 o 
   7   3   0       11.84       13.11      0.94 o 
   8   3   0        9.57       11.33      0.94 o 
   9   3   0        3.80        3.12      0.72 o 
  -9   4   0        0.57        1.05      0.67 o 
  -8   4   0        0.75        0.75      0.51 o 
  -7   4   0        3.29        2.75      0.46 o 
  -6   4   0       38.34       43.04      1.07 o 
  -5   4   0       24.87       26.20      0.63 o 
  -4   4   0        0.02        0.39      0.11 o 
  -3   4   0      292.35      319.18      2.14 o 
  -2   4   0      684.50      733.25      4.23 o 
  -1   4   0        2.92        3.99      0.18 o 
   0   4   0       69.81       59.39      0.76 o 
   1   4   0      197.54      215.11      1.44 o 
   2   4   0      321.81      367.50      2.21 o 
   3   4   0       12.49       13.39      0.27 o 
   4   4   0       34.29       36.61      0.89 o 
   5   4   0        3.62        5.39      0.33 o 
   6   4   0        1.46        1.90      0.66 o 
   7   4   0        3.21        3.23      0.57 o 
   8   4   0        0.04        1.14      0.72 o 
   9   4   0        0.00        0.31      1.03 o 
  -9   5   0        4.72        5.57      1.03 o 
  -8   5   0        0.16       -0.04      0.51 o 
  -7   5   0       28.90       30.15      1.24 o 
  -6   5   0      211.56      228.62      5.40 o 
  -5   5   0       24.30       23.70      0.82 o 
  -4   5   0       38.25       41.02      0.67 o 
  -3   5   0        7.59        9.00      0.29 o 
  -2   5   0        9.14        8.65      0.26 o 
  -1   5   0        0.03        0.04      0.10 o 
   0   5   0       64.30       71.92      0.79 o 
   1   5   0        3.89        4.53      0.31 o 
   2   5   0        0.45        0.48      0.20 o 
   3   5   0        0.04       -0.10      0.16 o 
   4   5   0       51.88       50.29      0.86 o 
   5   5   0        4.35        4.11      0.43 o 
   6   5   0        4.12        5.21      0.71 o 
   7   5   0        1.44        0.86      0.67 o 
   8   5   0        0.73        0.95      0.52 o 
  -8   6   0        2.42        2.42      0.79 o 
  -7   6   0        3.68        4.11      0.71 o 
  -6   6   0        9.43        8.83      1.00 o 
  -5   6   0        0.81        0.43      0.39 o 
  -4   6   0        3.74        3.75      0.33 o 
  -3   6   0        8.64        9.64      0.35 o 
  -2   6   0        0.13       -0.05      0.18 o 
  -1   6   0       32.81       30.06      0.59 o 
   0   6   0       27.28       25.93      0.61 o 
   1   6   0        1.10        1.85      0.27 o 
   2   6   0        0.02       -0.16      0.16 o 
   3   6   0        5.70        5.66      0.99 o 
   4   6   0        0.00       -0.08      0.26 o 
   5   6   0        1.69        1.76      0.41 o 
   6   6   0        0.22        0.79      0.55 o 
   7   6   0        2.13        1.87      1.16 o 
   8   6   0        0.13        0.71      0.63 o 
  -8   7   0        0.13       -0.15      0.67 o 
  -7   7   0        3.15        3.55      0.91 o 
  -6   7   0        0.76       -0.50      0.50 o 
  -5   7   0        0.35        0.15      0.34 o 
  -4   7   0        1.38        1.56      0.39 o 
  -3   7   0        1.67        1.72      0.31 o 
  -2   7   0        1.64        1.50      0.33 o 
  -1   7   0       15.56       15.81      0.74 o 
   0   7   0       16.94       18.15      0.78 o 
   1   7   0        0.19        0.40      0.28 o 
   2   7   0       19.24       17.73      0.93 o 
   3   7   0       68.18       60.02      2.27 o 
   4   7   0        1.71        1.83      0.65 o 
   5   7   0        2.60        2.55      0.75 o 
   6   7   0        0.42        0.95      0.44 o 
   7   7   0        2.57        1.84      0.68 o 
  -7   8   0        0.45        0.62      0.69 o 
  -6   8   0        0.30       -0.36      0.55 o 
  -5   8   0       10.53        9.91      0.77 o 
  -4   8   0        7.15        7.18      1.24 o 
  -3   8   0        0.29        0.52      0.31 o 
  -2   8   0       27.58       31.36      1.67 o 
  -1   8   0      115.78      123.20      3.79 o 
   0   8   0       12.51       10.30      0.84 o 
   1   8   0       10.68        8.30      0.78 o 
   2   8   0        0.22        0.39      0.32 o 
   3   8   0        0.52        0.26      0.32 o 
   4   8   0        0.66        1.41      0.77 o 
   5   8   0        1.88        2.40      0.66 o 
   6   8   0        0.77        0.48      0.58 o 
  -6   9   0        0.06       -0.01      0.62 o 
  -5   9   0        0.21        0.26      0.43 o 
  -4   9   0        1.09        1.04      0.44 o 
  -3   9   0        4.58        4.75      0.61 o 
  -2   9   0       12.29        9.74      1.55 o 
  -1   9   0        0.26        0.09      0.35 o 
   0   9   0        0.22        0.66      0.36 o 
   1   9   0        0.85        0.65      0.53 o 
   2   9   0        1.65        1.38      0.63 o 
   3   9   0        0.14        0.45      0.37 o 
   4   9   0        2.33        2.29      0.55 o 
  -4  10   0        0.04        0.10      0.47 o 
  -3  10   0        1.22        1.05      0.53 o 
  -2  10   0        2.45        3.30      0.64 o 
  -1  10   0        0.10        0.55      0.48 o 
   0  10   0        0.24        0.65      0.42 o 
   1  10   0        0.18        0.29      0.40 o 
   2  10   0        0.04        0.82      0.46 o 
  -3 -10   1        0.04        0.16      0.40 o 
  -2 -10   1        0.00        0.08      0.35 o 
  -1 -10   1        0.00        0.25      0.31 o 
   0 -10   1        0.21        0.67      0.43 o 
   1 -10   1        1.86        1.66      0.48 o 
   2 -10   1        7.49        8.90      1.55 o 
   3 -10   1        0.30        0.25      0.37 o 
   4 -10   1        0.05        0.31      0.40 o 
   5 -10   1        4.42        4.83      0.68 o 
  -5  -9   1        0.12        0.54      0.41 o 
  -4  -9   1        0.17        0.62      0.63 o 
  -3  -9   1        0.05        0.64      0.35 o 
  -2  -9   1       13.74       16.23      1.07 o 
  -1  -9   1        6.15        4.81      0.64 o 
   0  -9   1        0.00       -0.03      0.28 o 
   1  -9   1       21.13       21.65      1.53 o 
   2  -9   1       40.29       49.16      1.63 o 
   3  -9   1        3.54        3.18      0.56 o 
   4  -9   1        0.63        0.68      0.37 o 
   5  -9   1        0.57        0.10      0.38 o 
   6  -9   1        0.21        0.45      0.62 o 
  -6  -8   1        5.98        6.80      0.91 o 
  -5  -8   1        0.80        1.02      0.67 o 
  -4  -8   1        0.05        0.08      0.29 o 
  -3  -8   1        0.72        0.92      0.32 o 
  -2  -8   1        2.22        1.29      0.71 o 
  -1  -8   1        0.61        0.41      0.35 o 
   0  -8   1       10.37       10.67      1.20 o 
   1  -8   1       12.25       15.17      0.98 o 
   2  -8   1        1.89        1.53      0.42 o 
   3  -8   1        0.24       -0.15      0.28 o 
   4  -8   1        0.31        0.65      0.32 o 
   5  -8   1        0.02        0.46      0.34 o 
   6  -8   1        0.01        0.21      0.78 o 
   7  -8   1        0.66       -0.16      1.46 o 
  -7  -7   1        0.62        0.66      0.54 o 
  -6  -7   1        0.05        0.39      0.80 o 
  -5  -7   1        0.68        1.12      0.47 o 
  -4  -7   1        0.15        0.20      0.27 o 
  -3  -7   1        6.95        6.17      0.61 o 
  -2  -7   1        0.23       -0.24      0.24 o 
  -1  -7   1        0.30        0.31      0.22 o 
   0  -7   1       16.58       17.52      0.72 o 
   1  -7   1        1.64        2.72      0.38 o 
   2  -7   1        2.98        2.85      0.31 o 
   3  -7   1        0.01        0.16      0.16 o 
   4  -7   1        0.19        0.19      0.18 o 
   5  -7   1        0.20        0.20      0.36 o 
   6  -7   1        5.57        5.21      0.76 o 
   7  -7   1       11.21       10.17      0.96 o 
   8  -7   1        0.22       -0.39      0.80 o 
  -8  -6   1        0.50        0.06      0.52 o 
  -7  -6   1        0.01        0.24      0.42 o 
  -6  -6   1        0.01        0.27      0.45 o 
  -5  -6   1        0.03        0.36      0.30 o 
  -4  -6   1        0.41        0.70      0.26 o 
  -3  -6   1        5.94        6.34      0.76 o 
  -2  -6   1        8.91        7.91      0.41 o 
  -1  -6   1       13.56       15.35      0.50 o 
   0  -6   1        1.90        1.96      0.17 o 
   1  -6   1        2.10        1.80      0.16 o 
   2  -6   1        4.52        4.98      0.28 o 
   3  -6   1       33.83       38.96      0.61 o 
   4  -6   1       34.15       35.22      0.60 o 
   5  -6   1        2.38        2.82      0.41 o 
   6  -6   1        7.92        9.12      0.67 o 
   7  -6   1       42.67       47.35      1.51 o 
   8  -6   1        4.34        4.22      1.01 o 
   9  -6   1        1.18        2.63      1.22 o 
  -8  -5   1        0.02       -0.22      0.53 o 
  -7  -5   1        0.68        0.30      0.62 o 
  -6  -5   1        1.71        1.92      0.46 o 
  -5  -5   1       23.91       26.49      0.73 o 
  -4  -5   1      309.97      291.20      2.50 o 
  -3  -5   1       18.31       14.58      0.70 o 
  -2  -5   1        8.19        5.74      0.29 o 
  -1  -5   1      358.30      348.07      3.42 o 
   0  -5   1       52.85       54.02      0.62 o 
   1  -5   1       49.84       43.60      0.56 o 
   2  -5   1       32.98       30.48      0.45 o 
   3  -5   1        0.00        0.05      0.12 o 
   4  -5   1       19.59       18.15      0.42 o 
   5  -5   1       27.68       28.75      0.83 o 
   6  -5   1       61.01       66.18      1.54 o 
   7  -5   1       12.04       13.75      0.78 o 
   8  -5   1        0.31        0.38      0.30 o 
   9  -5   1        0.15       -0.43      0.72 o 
  -9  -4   1        0.45        0.35      0.48 o 
  -8  -4   1       12.72       14.45      1.94 o 
  -7  -4   1       16.15       15.51      1.04 o 
  -6  -4   1       13.69       12.07      0.78 o 
  -5  -4   1        0.19        1.72      0.23 o 
  -4  -4   1       90.71       76.00      0.95 o 
  -3  -4   1       14.57       15.77      0.42 o 
  -2  -4   1       52.44       54.87      0.81 o 
  -1  -4   1        0.15        2.12      0.14 o 
   0  -4   1        1.46        1.22      0.12 o 
   1  -4   1       28.17       29.74      0.39 o 
   2  -4   1        7.65        5.24      0.17 o 
   3  -4   1        3.31        4.24      0.20 o 
   4  -4   1        0.72        1.05      0.14 o 
   5  -4   1       33.83       37.16      0.84 o 
   6  -4   1        6.91        6.29      0.52 o 
   7  -4   1        1.29        1.91      0.40 o 
   8  -4   1        0.00        0.26      0.57 o 
   9  -4   1        0.01        0.02      0.48 o 
  -9  -3   1        3.18        3.27      0.71 o 
  -8  -3   1        1.45        1.15      0.46 o 
  -7  -3   1        0.34        0.42      0.47 o 
  -6  -3   1       30.13       26.24      0.71 o 
  -5  -3   1        3.40        1.52      0.19 o 
  -4  -3   1        8.31        9.99      0.25 o 
  -3  -3   1       57.15       47.60      0.47 o 
  -2  -3   1       18.98       14.30      0.30 o 
  -1  -3   1        2.92        3.00      0.13 o 
   0  -3   1       74.82       65.30      0.62 o 
   1  -3   1        7.00        4.95      0.14 o 
   2  -3   1       11.98       10.48      0.20 o 
   3  -3   1        7.19       10.23      0.21 o 
   4  -3   1        5.22        6.37      0.24 o 
   5  -3   1        0.10        0.33      0.14 o 
   6  -3   1        7.14        7.69      0.52 o 
   7  -3   1        0.92        0.62      0.25 o 
   8  -3   1        2.27        1.38      0.38 o 
   9  -3   1        8.18        7.72      0.86 o 
  10  -3   1        0.52        1.08      1.06 o 
 -10  -2   1        0.04        0.61      0.90 o 
  -9  -2   1        0.01        0.31      0.46 o 
  -8  -2   1        0.14        0.83      0.38 o 
  -7  -2   1        1.92        0.78      0.36 o 
  -6  -2   1        0.00        0.25      0.27 o 
  -5  -2   1        3.16        4.51      0.22 o 
  -4  -2   1        5.58        4.49      0.18 o 
  -3  -2   1       77.34       80.04      0.71 o 
  -2  -2   1        3.91        3.51      0.11 o 
  -1  -2   1       19.37       24.27      0.32 o 
   0  -2   1      170.37      178.42      1.18 o 
   1  -2   1     3763.47     3792.56     21.51 o 
   2  -2   1      291.04      269.90      1.64 o 
   3  -2   1       97.13       87.04      0.71 o 
   4  -2   1      423.26      434.91      6.94 o 
   5  -2   1      102.91      104.36      0.95 o 
   6  -2   1       17.93       16.36      0.75 o 
   7  -2   1       12.83       13.48      0.69 o 
   8  -2   1        3.07        2.83      0.45 o 
   9  -2   1        4.87        5.97      0.72 o 
  10  -2   1        2.06        1.93      1.32 o 
 -10  -1   1        0.05        0.19      0.61 o 
  -9  -1   1        0.00        0.44      0.65 o 
  -8  -1   1        1.02        1.27      0.41 o 
  -7  -1   1       21.19       19.08      1.03 o 
  -6  -1   1       50.37       37.31      0.65 o 
  -5  -1   1        2.37        1.39      0.15 o 
  -4  -1   1       63.93       70.98      0.73 o 
  -3  -1   1      267.59      328.38      2.14 o 
  -2  -1   1      749.37      701.23      4.47 o 
  -1  -1   1       88.06      102.13      0.65 o 
   0  -1   1      397.80      347.83      2.48 o 
   1  -1   1      412.78      389.97      2.40 o 
   2  -1   1       28.47       33.65      0.45 o 
   3  -1   1      466.60      444.21      3.17 o 
   4  -1   1       24.47       36.50      0.46 o 
   5  -1   1        8.74        9.20      0.39 o 
   6  -1   1        0.50        0.65      0.25 o 
   7  -1   1       11.36       10.60      0.68 o 
   8  -1   1        4.36        4.03      0.50 o 
   9  -1   1        0.19        0.43      0.57 o 
  10  -1   1        0.74       -0.03      1.06 o 
 -10   0   1       22.53       28.36      1.51 o 
  -9   0   1        0.01        1.22      0.39 o 
  -8   0   1        9.67        8.36      0.76 o 
  -7   0   1       25.90       21.45      1.03 o 
  -6   0   1        1.08        0.71      0.21 o 
  -5   0   1       10.83        6.15      0.36 o 
  -4   0   1      602.61      614.91      4.95 o 
  -3   0   1      172.95      192.08      1.26 o 
  -2   0   1      116.46       89.01      0.70 o 
  -1   0   1     1326.98     1236.32      7.56 o 
   0   0   1      479.04      447.14      2.56 o 
   1   0   1        7.36        3.26      0.09 o 
   2   0   1       36.22       26.88      0.24 o 
   3   0   1      121.94      145.09      1.04 o 
   4   0   1       13.35        8.66      0.22 o 
   5   0   1       28.35       25.71      0.52 o 
   6   0   1        0.34       -0.07      0.23 o 
   7   0   1        0.13        0.55      0.26 o 
   8   0   1        0.65        0.60      0.33 o 
   9   0   1        0.37        0.66      0.34 o 
  10   0   1        0.17        0.21      1.15 o 
 -10   1   1        4.50        6.74      0.92 o 
  -9   1   1        0.42        0.58      0.49 o 
  -8   1   1       14.99       12.42      0.82 o 
  -7   1   1        4.41        3.65      0.53 o 
  -6   1   1        0.04        0.07      0.24 o 
  -5   1   1       56.65       53.97      0.84 o 
  -4   1   1        2.34        5.13      0.22 o 
  -3   1   1        0.12        1.80      0.14 o 
  -2   1   1        5.05        4.18      0.28 o 
  -1   1   1       47.18       56.10      0.56 o 
   0   1   1       64.19       72.15      0.53 o 
   1   1   1       94.21      105.48      0.67 o 
   2   1   1      118.06      142.31      0.83 o 
   3   1   1        3.66        7.46      0.18 o 
   4   1   1       11.01        8.03      0.19 o 
   5   1   1        9.18       11.36      0.28 o 
   6   1   1       55.43       64.09      0.92 o 
   7   1   1       23.49       21.15      0.69 o 
   8   1   1        5.67        5.89      0.77 o 
   9   1   1        1.29        2.37      0.65 o 
  10   1   1        2.36        2.99      1.39 o 
 -10   2   1        0.20        2.23      0.80 o 
  -9   2   1        0.34        1.16      0.85 o 
  -8   2   1        0.60        0.49      0.65 o 
  -7   2   1        0.01       -0.03      0.24 o 
  -6   2   1        0.34        0.04      0.16 o 
  -5   2   1       40.77       35.45      0.57 o 
  -4   2   1       21.44       20.10      0.43 o 
  -3   2   1       10.01        6.64      0.27 o 
  -2   2   1      119.13      137.34      1.14 o 
  -1   2   1      504.66      543.48      3.74 o 
   0   2   1       21.35       15.38      0.24 o 
   1   2   1       68.58       70.93      0.54 o 
   2   2   1       18.45       24.41      0.26 o 
   3   2   1      208.57      238.98      1.38 o 
   4   2   1        1.04        0.42      0.13 o 
   5   2   1      109.33      104.92      1.05 o 
   6   2   1        7.04        9.48      0.44 o 
   7   2   1        0.88        0.52      0.31 o 
   8   2   1       21.51       18.99      0.99 o 
   9   2   1        3.75        3.15      0.73 o 
 -10   3   1        0.09        1.40      1.13 o 
  -9   3   1        1.52        1.43      0.68 o 
  -8   3   1        0.14       -0.06      0.53 o 
  -7   3   1        2.27        1.83      0.40 o 
  -6   3   1       91.81       90.85      1.58 o 
  -5   3   1      262.99      269.37      2.55 o 
  -4   3   1       10.18        9.52      0.48 o 
  -3   3   1      142.20      147.28      1.33 o 
  -2   3   1       44.19       45.59      0.51 o 
  -1   3   1        0.06        0.16      0.09 o 
   0   3   1      151.17      151.42      1.15 o 
   1   3   1      858.96      899.60      5.21 o 
   2   3   1      299.03      314.53      2.02 o 
   3   3   1       50.14       47.15      0.44 o 
   4   3   1      162.85      153.74      1.25 o 
   5   3   1      131.00      119.37      1.26 o 
   6   3   1        0.22        0.49      0.31 o 
   7   3   1        0.02        0.58      0.38 o 
   8   3   1        0.01        1.00      0.59 o 
   9   3   1        0.40        0.03      0.96 o 
  -9   4   1        1.92        1.59      0.90 o 
  -8   4   1        1.87        2.24      0.69 o 
  -7   4   1       41.07       41.44      1.62 o 
  -6   4   1      114.00      110.22      3.82 o 
  -5   4   1        1.94        2.12      0.31 o 
  -4   4   1        0.29        0.10      0.14 o 
  -3   4   1      116.18      124.16      1.19 o 
  -2   4   1        7.40        5.48      0.21 o 
  -1   4   1        9.43        7.98      0.28 o 
   0   4   1       60.20       58.47      0.69 o 
   1   4   1        2.28        2.53      0.14 o 
   2   4   1        0.45        0.60      0.13 o 
   3   4   1       29.11       25.81      0.40 o 
   4   4   1        2.30        3.31      0.22 o 
   5   4   1        0.00        0.25      0.35 o 
   6   4   1        0.21        0.37      0.26 o 
   7   4   1        0.00        0.34      0.42 o 
   8   4   1        0.44        0.44      0.42 o 
   9   4   1        0.38        0.80      0.56 o 
  -9   5   1        2.61        1.85      0.78 o 
  -8   5   1        0.83        1.11      1.16 o 
  -7   5   1        0.41        0.42      0.55 o 
  -6   5   1        9.14        7.56      0.85 o 
  -5   5   1        2.67        2.29      0.53 o 
  -4   5   1        3.75        2.36      0.33 o 
  -3   5   1        0.02        0.08      0.14 o 
  -2   5   1        1.00        1.46      0.21 o 
  -1   5   1        6.60        5.49      0.31 o 
   0   5   1       50.81       51.66      0.92 o 
   1   5   1       15.08       14.20      0.39 o 
   2   5   1        3.61        2.88      0.31 o 
   3   5   1        4.43        5.16      0.34 o 
   4   5   1        1.24        0.86      0.30 o 
   5   5   1        4.02        2.62      0.54 o 
   6   5   1        0.16        0.47      0.32 o 
   7   5   1        0.02        0.40      0.97 o 
   8   5   1        1.06        0.61      1.23 o 
  -8   6   1        0.13       -0.52      0.62 o 
  -7   6   1        1.54        1.74      0.67 o 
  -6   6   1        0.27        0.25      0.50 o 
  -5   6   1        0.46        0.24      0.34 o 
  -4   6   1        0.27       -0.06      0.29 o 
  -3   6   1        0.03       -0.19      0.19 o 
  -2   6   1        1.01        1.28      0.27 o 
  -1   6   1       39.32       41.28      0.89 o 
   0   6   1       88.52       93.51      3.60 o 
   1   6   1       15.80       15.50      0.98 o 
   2   6   1       11.86       10.80      1.61 o 
   3   6   1        0.27        0.31      0.27 o 
   4   6   1        0.58        1.27      0.48 o 
   5   6   1        1.64        1.54      0.42 o 
   6   6   1        8.15       10.80      0.91 o 
   7   6   1        5.99        6.68      0.96 o 
  -7   7   1        0.40        0.07      0.65 o 
  -6   7   1        0.84        0.45      0.55 o 
  -5   7   1        1.34        1.73      0.73 o 
  -4   7   1        0.84        0.61      0.41 o 
  -3   7   1        1.52        1.82      0.38 o 
  -2   7   1       35.47       34.93      1.04 o 
  -1   7   1      171.78      184.04      3.38 o 
   0   7   1       13.73       13.07      2.09 o 
   1   7   1        0.49        0.34      0.30 o 
   2   7   1       30.27       27.01      1.18 o 
   3   7   1        3.39        1.99      0.60 o 
   4   7   1        1.84        3.94      0.77 o 
   5   7   1        0.43        1.16      1.05 o 
   6   7   1        0.36        0.60      0.48 o 
  -6   8   1        1.74        2.20      0.73 o 
  -5   8   1       13.88       14.22      1.31 o 
  -4   8   1        8.73        7.38      0.68 o 
  -3   8   1        0.83        0.83      0.38 o 
  -2   8   1        0.12        0.20      0.34 o 
  -1   8   1        6.45        3.85      0.80 o 
   0   8   1        0.04       -0.02      0.25 o 
   1   8   1        0.11        0.06      0.29 o 
   2   8   1        0.00        0.19      0.35 o 
   3   8   1        0.04        0.30      0.31 o 
   4   8   1        0.60        0.63      0.41 o 
   5   8   1        0.16        0.32      0.45 o 
  -5   9   1        0.02       -0.15      0.58 o 
  -4   9   1        0.34       -0.14      0.36 o 
  -3   9   1        0.00        0.37      0.33 o 
  -2   9   1        2.10        1.81      0.49 o 
  -1   9   1        1.19        0.94      0.39 o 
   0   9   1        0.31        0.26      0.32 o 
   1   9   1        0.26        0.36      0.42 o 
   2   9   1        0.49        0.12      0.35 o 
   3   9   1        0.15        0.34      0.57 o 
   4   9   1        0.00        0.34      0.47 o 
  -2  10   1        0.13        0.29      0.39 o 
  -1  10   1        0.00        0.53      0.44 o 
   0  10   1        0.08        0.11      0.43 o 
   1  10   1        0.01        0.96      0.63 o 
  -1 -11   2        0.08        0.69      0.45 o 
   0 -11   2        0.23        0.97      1.05 o 
   1 -11   2        0.07       -0.09      0.64 o 
   2 -11   2        1.30        1.32      0.50 o 
  -4 -10   2        0.13        0.55      0.48 o 
  -3 -10   2        0.10        0.37      0.42 o 
  -2 -10   2        0.84        0.14      0.43 o 
  -1 -10   2        0.37        0.16      0.51 o 
   0 -10   2        0.53        1.90      0.69 o 
   1 -10   2       17.60       18.64      1.50 o 
   2 -10   2       28.67       36.57      1.62 o 
   3 -10   2        2.91        2.56      0.67 o 
   4 -10   2        0.25        0.19      0.44 o 
  -5  -9   2        0.39        0.27      0.39 o 
  -4  -9   2        0.19        0.50      0.37 o 
  -3  -9   2        5.33        3.38      0.59 o 
  -2  -9   2       14.04       14.53      1.00 o 
  -1  -9   2        2.19        2.04      0.45 o 
   0  -9   2        0.51        0.63      0.28 o 
   1  -9   2        1.41        1.25      0.43 o 
   2  -9   2        2.39        2.00      0.61 o 
   3  -9   2        0.44        0.21      0.26 o 
   4  -9   2        0.68        0.36      0.32 o 
   5  -9   2        0.03       -0.40      0.51 o 
   6  -9   2        0.07       -0.89      1.62 o 
  -6  -8   2        0.27        0.45      0.45 o 
  -5  -8   2        0.34        0.58      0.65 o 
  -4  -8   2        0.74        1.26      0.36 o 
  -3  -8   2        1.79        1.66      0.44 o 
  -2  -8   2        2.51        2.32      0.39 o 
  -1  -8   2        0.01       -0.01      0.21 o 
   0  -8   2        2.76        3.00      0.37 o 
   1  -8   2       12.98       13.54      0.76 o 
   2  -8   2        2.89        2.76      0.39 o 
   3  -8   2        1.29        1.62      0.25 o 
   4  -8   2        0.08       -0.10      0.18 o 
   5  -8   2        0.89        1.10      0.42 o 
   6  -8   2        1.75        1.45      0.77 o 
   7  -8   2        0.01        0.03      0.76 o 
  -7  -7   2        1.24        0.29      0.46 o 
  -6  -7   2        0.00        0.36      0.50 o 
  -5  -7   2        0.71        1.46      0.38 o 
  -4  -7   2        4.83        4.65      0.53 o 
  -3  -7   2        1.15        1.23      0.37 o 
  -2  -7   2        0.22        0.42      0.29 o 
  -1  -7   2        0.04       -0.09      0.18 o 
   0  -7   2       24.43       23.20      0.70 o 
   1  -7   2        8.54       10.44      0.46 o 
   2  -7   2        0.38        0.84      0.19 o 
   3  -7   2       10.89        8.87      0.34 o 
   4  -7   2        0.25       -0.08      0.15 o 
   5  -7   2        3.96        5.45      0.42 o 
   6  -7   2       42.43       41.60      1.17 o 
   7  -7   2       60.26       72.31      2.42 o 
   8  -7   2        3.26        2.23      1.59 o 
  -8  -6   2        0.03       -0.01      0.49 o 
  -7  -6   2        0.31        0.29      0.74 o 
  -6  -6   2        4.26        4.42      0.94 o 
  -5  -6   2        0.19        0.25      0.38 o 
  -4  -6   2        0.76        2.08      0.34 o 
  -3  -6   2       23.27       22.30      0.61 o 
  -2  -6   2        5.89        4.20      0.32 o 
  -1  -6   2      140.49      149.08      1.74 o 
   0  -6   2       46.09       50.79      0.67 o 
   1  -6   2       10.74        9.64      0.30 o 
   2  -6   2       36.99       34.53      0.58 o 
   3  -6   2      165.06      178.97      1.48 o 
   4  -6   2       25.07       28.28      0.50 o 
   5  -6   2        0.34        0.28      0.26 o 
   6  -6   2        3.54        4.11      0.51 o 
   7  -6   2        4.70        5.22      0.70 o 
   8  -6   2        0.48       -0.28      0.69 o 
   9  -6   2        0.30       -0.38      0.80 o 
  -9  -5   2        0.20       -0.13      0.51 o 
  -8  -5   2       11.03       13.42      1.22 o 
  -7  -5   2        0.34        0.79      0.84 o 
  -6  -5   2        1.69        2.16      0.49 o 
  -5  -5   2      205.94      193.96      2.10 o 
  -4  -5   2      260.04      266.33      2.32 o 
  -3  -5   2        0.50        1.02      0.17 o 
  -2  -5   2        1.06        0.88      0.15 o 
  -1  -5   2       12.62       18.05      0.49 o 
   0  -5   2        0.00        0.44      0.09 o 
   1  -5   2        2.65        4.50      0.19 o 
   2  -5   2        0.49        1.20      0.12 o 
   3  -5   2        0.44        0.14      0.10 o 
   4  -5   2        0.87        0.89      0.15 o 
   5  -5   2        5.14        3.57      0.43 o 
   6  -5   2        9.65       10.75      0.63 o 
   7  -5   2        0.11       -0.14      0.35 o 
   8  -5   2        0.81        0.58      0.53 o 
   9  -5   2        0.27        0.12      0.69 o 
  -9  -4   2        0.34        0.75      0.56 o 
  -8  -4   2       17.67       21.85      1.14 o 
  -7  -4   2        1.57        2.11      0.65 o 
  -6  -4   2        6.61        7.16      0.81 o 
  -5  -4   2       11.74       13.14      0.42 o 
  -4  -4   2       39.35       36.27      0.62 o 
  -3  -4   2        2.51        2.08      0.19 o 
  -2  -4   2        7.03        4.12      0.20 o 
  -1  -4   2        6.49        7.66      0.15 o 
   0  -4   2       27.46       22.13      0.33 o 
   1  -4   2      252.76      223.30      1.43 o 
   2  -4   2      162.24      167.87      1.42 o 
   3  -4   2        4.22        2.50      0.15 o 
   4  -4   2       10.24        7.54      0.25 o 
   5  -4   2        0.31        0.38      0.23 o 
   6  -4   2        7.76        7.73      0.67 o 
   7  -4   2        0.30        0.24      0.28 o 
   8  -4   2        6.29        5.17      0.70 o 
   9  -4   2        0.42        0.51      0.40 o 
  -9  -3   2        4.91        5.18      0.82 o 
  -8  -3   2        4.30        5.56      1.02 o 
  -7  -3   2        2.43        4.58      1.21 o 
  -6  -3   2        4.74        3.57      0.42 o 
  -5  -3   2       18.70       22.41      0.46 o 
  -4  -3   2        0.17       -0.05      0.10 o 
  -3  -3   2        8.08        5.92      0.17 o 
  -2  -3   2       13.02        9.26      0.48 o 
  -1  -3   2       80.05       57.42      0.49 o 
   0  -3   2        3.49        4.22      0.15 o 
   1  -3   2       83.90       80.78      0.65 o 
   2  -3   2      189.88      174.04      1.11 o 
   3  -3   2        0.91        1.49      0.17 o 
   4  -3   2      403.38      415.80      2.88 o 
   5  -3   2       87.70       98.59      1.36 o 
   6  -3   2        2.83        2.52      0.40 o 
   7  -3   2        3.69        4.56      0.48 o 
   8  -3   2       27.22       25.64      1.16 o 
   9  -3   2        6.77        6.55      0.83 o 
  10  -3   2        0.00       -0.78      0.78 o 
 -10  -2   2        1.35        0.80      1.19 o 
  -9  -2   2        0.15        0.63      0.52 o 
  -8  -2   2        0.44        1.08      0.42 o 
  -7  -2   2        0.12       -0.17      0.35 o 
  -6  -2   2        5.58        4.20      0.32 o 
  -5  -2   2        5.33        4.27      0.22 o 
  -4  -2   2       45.18       35.07      0.47 o 
  -3  -2   2      546.46      547.32      3.62 o 
  -2  -2   2      192.10      236.71      1.58 o 
  -1  -2   2      381.77      323.84      2.14 o 
   0  -2   2     7359.08     6848.20     61.23 o 
   1  -2   2    10172.24     9783.02     59.78 o 
   2  -2   2        0.74        0.59      0.07 o 
   3  -2   2        7.32        8.41      0.26 o 
   4  -2   2       77.59       83.54      0.88 o 
   5  -2   2        2.62        2.38      0.28 o 
   6  -2   2        0.68        1.32      0.27 o 
   7  -2   2        0.14        0.63      0.27 o 
   8  -2   2        0.11        0.50      0.32 o 
   9  -2   2        0.07        0.41      0.44 o 
  10  -2   2        0.22        1.50      0.88 o 
 -10  -1   2        5.82        6.77      0.95 o 
  -9  -1   2        0.07        0.97      0.44 o 
  -8  -1   2        3.57        1.44      0.48 o 
  -7  -1   2       69.38       54.58      1.64 o 
  -6  -1   2        3.24        1.49      0.26 o 
  -5  -1   2        1.63        3.85      0.21 o 
  -4  -1   2        6.24        7.72      0.23 o 
  -3  -1   2      802.39      842.98      5.10 o 
  -2  -1   2      178.22      221.68      1.39 o 
  -1  -1   2      783.68      838.18      4.74 o 
   0  -1   2       10.25        7.90      0.19 o 
   1  -1   2      220.47      239.55      1.78 o 
   2  -1   2       22.38       30.83      0.36 o 
   3  -1   2        0.72        1.84      0.17 o 
   4  -1   2       49.80       59.34      0.82 o 
   5  -1   2        8.00        5.97      0.38 o 
   6  -1   2       34.08       36.00      0.82 o 
   7  -1   2       13.73       11.73      0.73 o 
   8  -1   2        1.47        1.63      0.38 o 
   9  -1   2        1.37        1.35      0.66 o 
  10  -1   2        2.31        1.15      0.88 o 
 -10   0   2       22.58       29.57      1.56 o 
  -9   0   2        0.07        0.03      0.46 o 
  -8   0   2        0.24        0.48      0.35 o 
  -7   0   2        6.26        4.98      0.96 o 
  -6   0   2        3.81        1.84      0.32 o 
  -5   0   2       20.36       20.22      0.51 o 
  -4   0   2       59.23       44.33      0.67 o 
  -3   0   2      227.41      255.68      1.78 o 
  -2   0   2      143.99      129.86      1.00 o 
  -1   0   2      715.01      654.66      3.71 o 
   0   0   2     1786.45     1702.81     16.64 o 
   1   0   2      110.59      121.20      1.01 o 
   2   0   2       26.46       29.14      0.30 o 
   3   0   2        1.08        0.49      0.10 o 
   4   0   2        0.06        0.50      0.09 o 
   5   0   2        9.56       10.83      0.43 o 
   6   0   2       50.47       50.01      0.97 o 
   7   0   2        1.28        1.79      0.34 o 
   8   0   2        1.09        1.26      0.34 o 
   9   0   2       19.37       22.47      1.65 o 
  10   0   2        5.32        5.91      1.63 o 
 -10   1   2        3.55        5.05      1.06 o 
  -9   1   2        0.39        0.27      0.49 o 
  -8   1   2        0.87        1.02      0.41 o 
  -7   1   2        0.65        0.24      0.26 o 
  -6   1   2        2.41        2.03      0.31 o 
  -5   1   2        0.00        0.32      0.18 o 
  -4   1   2        3.36        4.54      0.31 o 
  -3   1   2       12.02        7.95      0.35 o 
  -2   1   2        8.60       12.45      0.24 o 
  -1   1   2        7.96        7.79      0.18 o 
   0   1   2        2.04        4.69      0.10 o 
   1   1   2       37.99       33.45      0.32 o 
   2   1   2      285.87      313.51      1.80 o 
   3   1   2      101.84      106.26      0.82 o 
   4   1   2       50.89       48.35      0.53 o 
   5   1   2      345.62      343.07      2.95 o 
   6   1   2      558.75      536.52      4.67 o 
   7   1   2        1.66        1.76      0.36 o 
   8   1   2        1.59        1.49      0.41 o 
   9   1   2        8.24        8.71      1.67 o 
 -10   2   2        0.75        0.74      1.07 o 
  -9   2   2        0.13       -0.17      0.51 o 
  -8   2   2        1.46        2.18      0.61 o 
  -7   2   2        1.27        0.85      0.48 o 
  -6   2   2       30.64       30.67      0.92 o 
  -5   2   2      216.24      210.65      1.99 o 
  -4   2   2       17.17       21.40      0.43 o 
  -3   2   2        2.44        4.08      0.20 o 
  -2   2   2     1377.16     1467.92      9.83 o 
  -1   2   2      497.04      539.24      3.34 o 
   0   2   2      207.99      201.09      1.42 o 
   1   2   2       47.18       45.25      0.39 o 
   2   2   2      383.35      415.31      2.31 o 
   3   2   2      137.65      160.07      1.13 o 
   4   2   2       98.16       98.06      0.89 o 
   5   2   2        5.86        7.52      0.36 o 
   6   2   2        3.23        4.03      0.42 o 
   7   2   2        3.68        4.61      0.60 o 
   8   2   2        0.45        0.75      0.37 o 
   9   2   2        0.46        0.39      0.86 o 
  -9   3   2       19.19       21.17      1.32 o 
  -8   3   2        4.76        6.30      0.89 o 
  -7   3   2        1.07        1.21      1.22 o 
  -6   3   2      119.05      109.33      2.00 o 
  -5   3   2      327.77      324.30      3.53 o 
  -4   3   2        4.81        4.29      0.33 o 
  -3   3   2       43.76       49.90      0.73 o 
  -2   3   2       68.56       78.66      0.78 o 
  -1   3   2        3.43        5.79      0.18 o 
   0   3   2       20.67       21.69      0.30 o 
   1   3   2       22.67       36.68      0.49 o 
   2   3   2       14.38       14.38      0.30 o 
   3   3   2        2.92        2.14      0.13 o 
   4   3   2       40.11       33.42      0.53 o 
   5   3   2       72.82       69.69      1.29 o 
   6   3   2        2.20        1.64      0.38 o 
   7   3   2        0.73        0.90      0.34 o 
   8   3   2        1.99        2.17      0.58 o 
   9   3   2        0.00        0.03      0.46 o 
  -9   4   2        5.37        4.78      0.95 o 
  -8   4   2        2.26        2.11      0.70 o 
  -7   4   2        9.81       11.24      1.72 o 
  -6   4   2        3.92        3.57      0.95 o 
  -5   4   2       33.34       34.18      1.26 o 
  -4   4   2        7.53        8.06      0.57 o 
  -3   4   2        0.42        0.83      0.23 o 
  -2   4   2       18.76       19.41      0.61 o 
  -1   4   2       21.03       19.22      0.72 o 
   0   4   2       43.11       43.06      0.52 o 
   1   4   2       10.14       10.55      0.35 o 
   2   4   2        0.75        0.75      0.17 o 
   3   4   2        0.61        0.65      0.21 o 
   4   4   2        3.50        2.44      0.36 o 
   5   4   2        0.76        0.31      0.27 o 
   6   4   2        0.33        0.57      0.35 o 
   7   4   2        2.37        4.57      1.27 o 
   8   4   2        2.88        3.35      0.72 o 
  -8   5   2        0.58        0.35      0.65 o 
  -7   5   2        0.86        0.41      0.58 o 
  -6   5   2        9.54        7.76      0.87 o 
  -5   5   2        0.71        0.09      0.41 o 
  -4   5   2        0.00       -0.13      0.22 o 
  -3   5   2        6.42        6.64      0.52 o 
  -2   5   2        5.12        5.43      0.46 o 
  -1   5   2       12.13       11.46      0.68 o 
   0   5   2      136.05      131.24      2.01 o 
   1   5   2       33.57       32.98      0.83 o 
   2   5   2        0.09        0.06      0.20 o 
   3   5   2      120.33       99.02      1.58 o 
   4   5   2       75.22       63.61      1.56 o 
   5   5   2        4.76        3.99      0.56 o 
   6   5   2        0.98        1.88      0.67 o 
   7   5   2        1.13        1.83      0.61 o 
   8   5   2        3.07        1.76      0.73 o 
  -8   6   2        0.80        0.44      0.64 o 
  -7   6   2        1.43        1.54      1.01 o 
  -6   6   2        1.61        1.76      1.12 o 
  -5   6   2        8.50        8.27      0.69 o 
  -4   6   2       44.35       38.85      1.49 o 
  -3   6   2       12.89       12.10      0.67 o 
  -2   6   2        1.39        0.72      0.29 o 
  -1   6   2      110.83      113.22      2.50 o 
   0   6   2      181.30      180.71      3.32 o 
   1   6   2        1.14        0.74      0.31 o 
   2   6   2       17.63       15.29      0.78 o 
   3   6   2        3.36        2.74      0.54 o 
   4   6   2        0.01        0.38      0.54 o 
   5   6   2        0.01        0.50      0.70 o 
   6   6   2        2.04        1.48      1.09 o 
   7   6   2        0.00       -0.04      0.33 o 
  -7   7   2        3.57        3.89      0.88 o 
  -6   7   2        0.65        0.76      0.62 o 
  -5   7   2        1.07        0.64      0.43 o 
  -4   7   2        1.89        2.05      0.47 o 
  -3   7   2        0.71        0.50      0.72 o 
  -2   7   2       24.72       24.68      0.93 o 
  -1   7   2        1.25        1.03      0.47 o 
   0   7   2       12.31       12.03      2.10 o 
   1   7   2        1.51        2.02      0.68 o 
   2   7   2        0.31        0.46      0.59 o 
   3   7   2        8.03        8.14      1.67 o 
   4   7   2        2.07        1.18      0.45 o 
   5   7   2        4.04        3.88      0.71 o 
   6   7   2        0.10        1.02      0.55 o 
  -6   8   2        0.67        0.03      0.63 o 
  -5   8   2        0.89        0.98      0.47 o 
  -4   8   2        0.05        0.31      0.39 o 
  -3   8   2        0.34        0.32      0.31 o 
  -2   8   2        5.07        5.20      0.61 o 
  -1   8   2        4.90        3.30      0.74 o 
   0   8   2        0.17        0.26      0.29 o 
   1   8   2        0.15        0.00      0.28 o 
   2   8   2        0.56        0.59      0.84 o 
   3   8   2        0.01        0.52      0.56 o 
   4   8   2        0.81        1.00      0.49 o 
   5   8   2        4.03        4.65      0.83 o 
  -4   9   2        0.72        1.02      0.50 o 
  -3   9   2        0.44        0.16      0.40 o 
  -2   9   2        1.59        1.03      0.48 o 
  -1   9   2        1.41        0.89      0.36 o 
   0   9   2        1.55        2.16      1.21 o 
   1   9   2        4.16        4.60      1.08 o 
   2   9   2        0.73        1.47      0.70 o 
   3   9   2        0.44        1.07      1.08 o 
  -2 -11   3        1.63        1.02      0.61 o 
  -1 -11   3        5.20        4.18      0.77 o 
   0 -11   3        0.73        1.42      0.46 o 
   1 -11   3        0.44        0.29      0.56 o 
   2 -11   3        6.28       13.08      2.31 o 
   3 -11   3        5.99        7.49      1.65 o 
  -4 -10   3        0.14        0.20      0.49 o 
  -3 -10   3        0.20        0.07      0.41 o 
  -2 -10   3        0.02        0.03      0.60 o 
  -1 -10   3        1.14        0.95      0.38 o 
   0 -10   3        0.06       -0.04      0.51 o 
   1 -10   3        1.27        0.78      0.43 o 
   2 -10   3        0.31        0.33      0.46 o 
   3 -10   3        0.11        0.26      0.48 o 
  -5  -9   3        0.03       -0.14      0.37 o 
  -4  -9   3        0.32        0.57      0.41 o 
  -3  -9   3        1.67        1.87      0.74 o 
  -2  -9   3        3.04        3.32      0.82 o 
  -1  -9   3        0.07        0.19      0.49 o 
   0  -9   3        0.22        0.19      0.24 o 
   1  -9   3        1.41        1.86      0.45 o 
   2  -9   3        0.01       -0.11      0.31 o 
   3  -9   3        0.15       -0.05      0.28 o 
   4  -9   3        0.23       -0.28      0.99 o 
   5  -9   3        0.00       -0.20      1.22 o 
   6  -9   3        0.25        0.22      1.46 o 
   7  -9   3        6.28        5.49      2.01 o 
  -6  -8   3        0.00        0.19      0.50 o 
  -5  -8   3        0.03        0.20      0.34 o 
  -4  -8   3        0.26       -0.22      0.29 o 
  -3  -8   3        0.24        0.01      0.35 o 
  -2  -8   3        2.26        1.85      0.36 o 
  -1  -8   3        0.11        0.05      0.22 o 
   0  -8   3       11.21       12.68      0.96 o 
   1  -8   3        2.22        2.65      0.44 o 
   2  -8   3        0.05        0.17      0.22 o 
   3  -8   3        4.99        4.96      0.35 o 
   4  -8   3       24.33       25.89      0.64 o 
   5  -8   3        2.92        2.62      0.45 o 
   6  -8   3        0.04        0.79      0.32 o 
   7  -8   3        5.51        6.54      1.31 o 
  -7  -7   3        0.95        0.64      0.47 o 
  -6  -7   3        0.01        0.29      0.30 o 
  -5  -7   3        0.01       -0.33      0.50 o 
  -4  -7   3       88.42       88.17      1.72 o 
  -3  -7   3      130.78      138.02      2.16 o 
  -2  -7   3        0.44        1.22      0.27 o 
  -1  -7   3        5.03        5.32      0.55 o 
   0  -7   3       74.57       80.71      1.50 o 
   1  -7   3        0.20        0.18      0.17 o 
   2  -7   3        0.02       -0.03      0.12 o 
   3  -7   3        7.11        7.32      0.30 o 
   4  -7   3        1.60        1.88      0.24 o 
   5  -7   3        0.17        0.16      0.30 o 
   6  -7   3        6.85        6.89      0.72 o 
   7  -7   3        6.43        6.36      0.75 o 
   8  -7   3        1.25        1.05      0.84 o 
  -8  -6   3        1.34        1.43      0.62 o 
  -7  -6   3       16.03       17.94      2.10 o 
  -6  -6   3        1.57        1.25      0.80 o 
  -5  -6   3       12.80       13.59      0.72 o 
  -4  -6   3       11.23       12.91      0.74 o 
  -3  -6   3       27.00       25.04      0.61 o 
  -2  -6   3       10.07       12.09      0.38 o 
  -1  -6   3        3.78        3.59      0.23 o 
   0  -6   3        0.52        0.36      0.10 o 
   1  -6   3        0.52        0.55      0.12 o 
   2  -6   3        2.95        2.52      0.18 o 
   3  -6   3        3.93        6.18      0.25 o 
   4  -6   3        1.83        2.17      0.20 o 
   5  -6   3        1.48        1.53      0.40 o 
   6  -6   3        7.56        9.69      0.82 o 
   7  -6   3        0.07        0.70      0.41 o 
   8  -6   3        0.29        0.51      0.43 o 
   9  -6   3        0.15        1.74      1.19 o 
  -9  -5   3        0.36       -0.19      0.65 o 
  -8  -5   3        0.02       -0.28      0.38 o 
  -7  -5   3        2.84        1.61      0.46 o 
  -6  -5   3        2.30        2.88      0.95 o 
  -5  -5   3        0.26        0.02      0.19 o 
  -4  -5   3       16.81       15.15      0.49 o 
  -3  -5   3        3.49        4.92      0.36 o 
  -2  -5   3        5.20        2.49      0.22 o 
  -1  -5   3        3.80        3.91      0.14 o 
   0  -5   3        5.67        7.45      0.21 o 
   1  -5   3        0.27        0.10      0.08 o 
   2  -5   3        3.82        3.05      0.16 o 
   3  -5   3        3.17        2.52      0.16 o 
   4  -5   3        0.09        0.13      0.15 o 
   5  -5   3       12.44       13.32      0.59 o 
   6  -5   3        1.07        2.17      0.67 o 
   7  -5   3        0.13       -0.09      0.38 o 
   8  -5   3        0.30        0.47      0.42 o 
   9  -5   3        4.83        3.82      0.94 o 
  -9  -4   3        0.01       -0.04      0.49 o 
  -8  -4   3        0.13        1.11      0.55 o 
  -7  -4   3        0.21        0.23      0.48 o 
  -6  -4   3        1.87        1.62      0.45 o 
  -5  -4   3        0.00        0.15      0.24 o 
  -4  -4   3        0.21        0.47      0.16 o 
  -3  -4   3        3.01        3.61      0.21 o 
  -2  -4   3        2.44        3.48      0.14 o 
  -1  -4   3        0.03        0.51      0.08 o 
   0  -4   3        5.84        7.19      0.19 o 
   1  -4   3      730.73      732.64      4.42 o 
   2  -4   3     1176.78     1303.12      7.51 o 
   3  -4   3        0.01        0.02      0.07 o 
   4  -4   3        0.12        0.05      0.10 o 
   5  -4   3      121.08      131.47      1.68 o 
   6  -4   3        1.99        1.74      0.42 o 
   7  -4   3        0.20        0.15      0.31 o 
   8  -4   3        6.04        6.44      1.32 o 
   9  -4   3        0.02       -0.12      0.72 o 
  -9  -3   3        0.48        1.14      1.10 o 
  -8  -3   3        0.21        0.47      0.58 o 
  -7  -3   3        3.06        1.55      0.49 o 
  -6  -3   3       59.81       56.27      1.06 o 
  -5  -3   3       28.18       21.60      0.86 o 
  -4  -3   3       31.05       33.09      0.51 o 
  -3  -3   3       50.59       46.18      0.53 o 
  -2  -3   3      386.77      408.22      2.46 o 
  -1  -3   3      280.69      287.05      1.98 o 
   0  -3   3      475.12      546.50      3.93 o 
   1  -3   3       27.72       25.13      0.30 o 
   2  -3   3      156.78      173.11      1.17 o 
   3  -3   3       87.04      103.32      0.87 o 
   4  -3   3       53.60       57.81      0.67 o 
   5  -3   3        0.00       -0.02      0.17 o 
   6  -3   3        0.48        1.00      0.31 o 
   7  -3   3        0.12       -0.14      0.27 o 
   8  -3   3        0.51        0.40      0.39 o 
   9  -3   3        0.99        1.35      0.77 o 
  -9  -2   3       23.21       26.61      1.75 o 
  -8  -2   3        5.25        5.54      0.71 o 
  -7  -2   3        1.77        1.48      0.45 o 
  -6  -2   3       33.25       31.61      0.68 o 
  -5  -2   3        1.96        4.48      0.26 o 
  -4  -2   3       32.79       43.56      0.60 o 
  -3  -2   3      321.66      351.94      2.33 o 
  -2  -2   3        6.26        8.44      0.24 o 
  -1  -2   3       18.47       21.81      0.29 o 
   0  -2   3       49.28       63.85      0.63 o 
   1  -2   3       95.70      102.51      0.91 o 
   2  -2   3        4.60        5.67      0.17 o 
   3  -2   3        0.93        1.12      0.19 o 
   4  -2   3       29.41       32.32      0.49 o 
   5  -2   3        2.14        3.15      0.29 o 
   6  -2   3        6.24        5.40      0.45 o 
   7  -2   3        0.24        0.02      0.29 o 
   8  -2   3        0.23        0.41      0.32 o 
   9  -2   3        0.19       -0.42      0.76 o 
  10  -2   3        0.83        1.48      0.90 o 
 -10  -1   3        0.43        1.12      0.70 o 
  -9  -1   3        6.72        7.69      1.88 o 
  -8  -1   3        8.53        7.44      0.74 o 
  -7  -1   3        2.79        1.69      0.44 o 
  -6  -1   3       15.53       14.34      0.58 o 
  -5  -1   3       19.59       18.87      0.49 o 
  -4  -1   3       67.12       60.64      0.71 o 
  -3  -1   3        4.76        7.39      0.23 o 
  -2  -1   3        2.11        3.00      0.17 o 
  -1  -1   3        7.50       13.28      0.21 o 
   0  -1   3        2.77        1.94      0.12 o 
   1  -1   3        9.93       11.38      0.18 o 
   2  -1   3        3.60        6.19      0.25 o 
   3  -1   3        5.97        6.55      0.17 o 
   4  -1   3        2.90        2.95      0.18 o 
   5  -1   3        0.84        0.13      0.17 o 
   6  -1   3       25.65       26.86      0.88 o 
   7  -1   3       91.49       91.89      2.08 o 
   8  -1   3        0.71        0.44      0.42 o 
   9  -1   3        1.27        1.21      0.79 o 
  10  -1   3        3.19        2.09      1.38 o 
 -10   0   3        0.00        1.38      0.64 o 
  -9   0   3        0.20        0.41      0.56 o 
  -8   0   3        0.06        0.88      0.64 o 
  -7   0   3        2.51        2.86      0.49 o 
  -6   0   3        0.01        0.59      0.22 o 
  -5   0   3        1.90        2.28      0.29 o 
  -4   0   3        9.40        8.43      0.40 o 
  -3   0   3        0.22        0.81      0.11 o 
  -2   0   3       15.10       14.80      0.25 o 
  -1   0   3      866.75      913.15      4.88 o 
   0   0   3      733.97      749.96      4.35 o 
   1   0   3      106.31      117.32      0.99 o 
   2   0   3       48.11       51.29      0.55 o 
   3   0   3       80.53       91.62      0.78 o 
   4   0   3      127.37      149.24      1.19 o 
   5   0   3       60.22       62.91      1.03 o 
   6   0   3       31.58       35.59      0.83 o 
   7   0   3        9.28        9.94      0.66 o 
   8   0   3        2.16        3.29      0.84 o 
   9   0   3        9.01        9.10      1.69 o 
  -9   1   3        1.73        2.96      1.28 o 
  -8   1   3        4.59        3.60      0.70 o 
  -7   1   3        0.04        0.56      0.42 o 
  -6   1   3       18.16       17.03      0.64 o 
  -5   1   3      314.61      291.70      2.99 o 
  -4   1   3      403.82      381.43      3.62 o 
  -3   1   3       60.28       65.73      0.74 o 
  -2   1   3      158.68      168.94      1.29 o 
  -1   1   3      144.53      162.53      1.28 o 
   0   1   3       85.38       87.18      0.64 o 
   1   1   3        8.63        8.27      0.20 o 
   2   1   3      927.27     1021.80      5.91 o 
   3   1   3       10.87       12.89      0.26 o 
   4   1   3        0.65        0.97      0.13 o 
   5   1   3       76.69       75.48      1.01 o 
   6   1   3        3.42        3.29      0.36 o 
   7   1   3        0.01        0.00      0.30 o 
   8   1   3        0.10        0.46      0.52 o 
   9   1   3        0.78        0.35      1.27 o 
  -9   2   3        0.19        1.10      0.49 o 
  -8   2   3        6.83        5.95      1.92 o 
  -7   2   3        0.07        0.19      0.52 o 
  -6   2   3      156.28      153.11      2.51 o 
  -5   2   3       53.42       53.46      0.84 o 
  -4   2   3       50.60       50.01      0.94 o 
  -3   2   3       35.92       40.01      0.49 o 
  -2   2   3       19.01       25.11      0.37 o 
  -1   2   3      114.58      102.65      0.88 o 
   0   2   3       50.94       55.24      0.52 o 
   1   2   3      102.15      100.34      0.75 o 
   2   2   3        0.53        0.46      0.09 o 
   3   2   3       19.46       19.13      0.34 o 
   4   2   3       11.28       11.45      0.31 o 
   5   2   3        0.01        0.12      0.19 o 
   6   2   3        0.10        0.30      0.25 o 
   7   2   3        0.18        0.30      0.62 o 
   8   2   3        0.19        0.49      0.84 o 
   9   2   3        0.77        1.02      1.34 o 
  -9   3   3        5.12        5.10      0.89 o 
  -8   3   3        1.03        1.18      0.59 o 
  -7   3   3        3.29        5.19      0.79 o 
  -6   3   3        0.02       -0.11      0.54 o 
  -5   3   3        1.32        0.42      0.29 o 
  -4   3   3        6.47        7.36      1.12 o 
  -3   3   3        8.99        9.67      0.55 o 
  -2   3   3        4.96        6.27      0.26 o 
  -1   3   3        8.20        7.31      0.23 o 
   0   3   3        3.65        3.37      0.21 o 
   1   3   3       77.44       83.36      0.87 o 
   2   3   3        2.23        2.05      0.19 o 
   3   3   3        0.00        0.06      0.14 o 
   4   3   3        2.61        1.09      0.21 o 
   5   3   3       28.98       27.20      0.99 o 
   6   3   3        0.02        0.16      0.34 o 
   7   3   3        0.34        1.45      0.85 o 
   8   3   3        0.02       -0.51      1.18 o 
  -9   4   3        0.08        0.83      0.60 o 
  -8   4   3        0.02        0.30      0.51 o 
  -7   4   3        1.11        0.45      0.66 o 
  -6   4   3        0.90        0.51      0.51 o 
  -5   4   3        1.83        2.51      0.53 o 
  -4   4   3        0.09        0.16      0.24 o 
  -3   4   3        0.83        0.09      0.20 o 
  -2   4   3        0.01        0.05      0.16 o 
  -1   4   3       31.16       31.20      0.64 o 
   0   4   3      180.05      175.62      2.04 o 
   1   4   3      177.64      180.59      1.92 o 
   2   4   3        0.14        0.25      0.17 o 
   3   4   3       26.75       24.66      0.73 o 
   4   4   3        0.73        1.68      0.39 o 
   5   4   3        0.43        0.56      0.32 o 
   6   4   3        0.01        0.49      0.47 o 
   7   4   3       15.25       20.54      1.18 o 
   8   4   3        0.78        1.09      0.62 o 
  -8   5   3        3.21        2.99      1.17 o 
  -7   5   3        9.33       10.53      1.06 o 
  -6   5   3        0.48        0.42      0.46 o 
  -5   5   3        4.88        4.61      0.72 o 
  -4   5   3        0.48        0.53      0.30 o 
  -3   5   3        1.80        2.06      0.37 o 
  -2   5   3        0.31        0.08      0.23 o 
  -1   5   3      228.52      226.57      3.78 o 
   0   5   3      229.59      234.67      3.78 o 
   1   5   3        4.30        4.98      1.00 o 
   2   5   3        4.41        2.91      0.40 o 
   3   5   3       24.47       21.23      1.54 o 
   4   5   3        6.50        7.08      0.67 o 
   5   5   3        0.03       -0.31      0.31 o 
   6   5   3        2.04        1.70      0.54 o 
   7   5   3        1.10        0.89      0.51 o 
  -7   6   3        0.29        0.18      0.63 o 
  -6   6   3        1.13        0.19      0.69 o 
  -5   6   3        4.16        3.32      0.69 o 
  -4   6   3       29.62       25.13      0.96 o 
  -3   6   3        4.96        4.15      0.50 o 
  -2   6   3       12.04       11.32      0.68 o 
  -1   6   3        0.36       -0.13      0.26 o 
   0   6   3        1.13        0.84      0.33 o 
   1   6   3        0.06       -0.06      0.21 o 
   2   6   3        0.15        0.57      0.29 o 
   3   6   3        0.00        0.58      0.69 o 
   4   6   3        0.80        1.27      0.40 o 
   5   6   3        0.16       -0.35      0.35 o 
   6   6   3        0.54        1.46      1.12 o 
  -6   7   3        1.04        0.72      0.64 o 
  -5   7   3        1.15        1.08      0.47 o 
  -4   7   3        0.86        0.56      0.38 o 
  -3   7   3        0.05       -0.19      0.25 o 
  -2   7   3        1.74        1.53      0.42 o 
  -1   7   3        7.33        5.69      0.92 o 
   0   7   3        0.29        0.51      0.34 o 
   1   7   3        0.10        0.28      0.27 o 
   2   7   3        1.42        0.83      0.41 o 
   3   7   3        0.07       -0.15      0.29 o 
   4   7   3        0.00        0.47      0.41 o 
   5   7   3        1.12        1.33      0.56 o 
  -5   8   3        0.00       -0.45      0.46 o 
  -4   8   3        0.02       -0.19      0.36 o 
  -3   8   3        2.33        2.08      0.49 o 
  -2   8   3        4.55        4.61      0.84 o 
  -1   8   3        0.62        0.49      0.26 o 
   0   8   3        0.70        0.54      0.30 o 
   1   8   3        0.03        0.36      0.32 o 
   2   8   3        0.01        0.67      0.33 o 
   3   8   3        0.08        0.89      0.77 o 
   4   8   3        8.42        8.08      1.35 o 
  -2   9   3        0.98        1.00      0.48 o 
  -1   9   3        0.56        0.73      0.37 o 
   0   9   3        2.69        1.88      0.57 o 
   1   9   3        4.60        4.63      1.43 o 
  -2 -11   4        1.26        1.00      0.59 o 
  -1 -11   4        1.35        2.25      0.84 o 
   0 -11   4        0.32        0.41      0.39 o 
   1 -11   4        0.04        0.68      0.80 o 
   2 -11   4        0.18        0.32      0.93 o 
   3 -11   4        0.45        1.83      0.98 o 
  -4 -10   4        0.24        0.10      0.47 o 
  -3 -10   4        0.04        0.21      0.42 o 
  -2 -10   4        1.28        0.55      0.47 o 
  -1 -10   4        0.23        0.44      0.80 o 
   0 -10   4        0.03       -0.03      0.81 o 
   1 -10   4        1.11        0.68      0.40 o 
   2 -10   4        1.40        1.31      0.74 o 
   3 -10   4        0.05       -0.42      1.17 o 
   4 -10   4        0.04       -0.88      0.88 o 
  -5  -9   4        0.06        0.52      0.49 o 
  -4  -9   4        0.02        0.08      0.53 o 
  -3  -9   4        0.17        0.07      0.39 o 
  -2  -9   4        1.19        0.28      0.43 o 
  -1  -9   4        0.07        0.62      0.47 o 
   0  -9   4        1.28        0.82      0.50 o 
   1  -9   4        8.72        9.47      1.36 o 
   2  -9   4        0.27        0.05      0.31 o 
   3  -9   4        0.91        0.37      0.34 o 
   4  -9   4        2.56        2.74      0.47 o 
   5  -9   4        0.75        0.83      0.49 o 
   6  -9   4        0.49        0.50      0.78 o 
   7  -9   4       15.85       17.23      2.71 o 
  -6  -8   4        1.28        1.22      0.48 o 
  -5  -8   4        0.91        1.47      0.82 o 
  -4  -8   4        1.86        0.90      0.39 o 
  -3  -8   4        0.25        0.29      0.37 o 
  -2  -8   4        5.02        5.28      0.84 o 
  -1  -8   4        9.48        7.12      0.67 o 
   0  -8   4       28.85       30.37      2.51 o 
   1  -8   4        6.42        8.40      0.67 o 
   2  -8   4        0.07        0.17      0.18 o 
   3  -8   4       14.35       14.54      0.75 o 
   4  -8   4       18.87       20.54      0.88 o 
   5  -8   4        2.49        2.34      0.61 o 
   6  -8   4        0.01        0.40      0.41 o 
   7  -8   4        0.29        1.36      1.55 o 
  -7  -7   4        4.72        4.97      0.99 o 
  -6  -7   4        0.59        0.62      0.52 o 
  -5  -7   4        4.38        3.56      0.76 o 
  -4  -7   4       90.76       81.38      2.43 o 
  -3  -7   4       30.12       37.26      1.08 o 
  -2  -7   4        0.03        0.39      0.26 o 
  -1  -7   4        1.01        0.86      0.36 o 
   0  -7   4        0.37        0.23      0.15 o 
   1  -7   4        1.72        1.66      0.25 o 
   2  -7   4        0.06        0.03      0.17 o 
   3  -7   4        1.44        1.16      0.21 o 
   4  -7   4        0.17        0.27      0.25 o 
   5  -7   4        0.00       -0.03      0.29 o 
   6  -7   4        2.87        2.01      1.04 o 
   7  -7   4        1.13        0.63      0.58 o 
   8  -7   4        0.05        0.79      1.31 o 
  -8  -6   4        1.38        2.29      0.81 o 
  -7  -6   4        7.40        8.81      0.96 o 
  -6  -6   4        0.09        0.26      0.26 o 
  -5  -6   4        0.20        0.37      0.28 o 
  -4  -6   4       12.01       12.22      0.55 o 
  -3  -6   4        8.22        9.17      0.82 o 
  -2  -6   4        1.23        1.73      0.26 o 
  -1  -6   4        2.30        1.69      0.17 o 
   0  -6   4        4.30        5.99      0.24 o 
   1  -6   4        0.60        0.72      0.13 o 
   2  -6   4       16.96       14.92      0.37 o 
   3  -6   4        0.06        0.09      0.11 o 
   4  -6   4        0.06        0.23      0.19 o 
   5  -6   4        0.21        0.16      0.29 o 
   6  -6   4        4.17        4.42      0.61 o 
   7  -6   4        0.66        0.36      0.42 o 
   8  -6   4        0.99        0.30      1.24 o 
   9  -6   4        2.25        2.25      1.23 o 
  -8  -5   4        4.34        5.20      0.81 o 
  -7  -5   4        0.08        0.23      0.35 o 
  -6  -5   4        0.73        1.05      0.87 o 
  -5  -5   4        1.04        0.53      0.28 o 
  -4  -5   4        0.99        2.20      0.28 o 
  -3  -5   4        2.56        2.31      0.32 o 
  -2  -5   4        0.61        0.68      0.11 o 
  -1  -5   4        6.04        8.20      0.23 o 
   0  -5   4       29.00       28.24      0.43 o 
   1  -5   4       45.43       48.06      0.53 o 
   2  -5   4        5.58        5.29      0.21 o 
   3  -5   4       33.38       32.04      0.41 o 
   4  -5   4       26.38       28.83      0.59 o 
   5  -5   4       90.77       91.02      2.27 o 
   6  -5   4       12.09       11.56      0.78 o 
   7  -5   4        0.00        0.49      0.41 o 
   8  -5   4        3.77        4.88      0.71 o 
   9  -5   4        6.09        3.60      0.83 o 
  -9  -4   4        2.67        1.72      1.23 o 
  -8  -4   4        0.20       -0.04      0.72 o 
  -7  -4   4        1.59        1.37      0.45 o 
  -6  -4   4        0.05        0.37      0.35 o 
  -5  -4   4        2.28        1.49      0.27 o 
  -4  -4   4       15.35       14.71      0.59 o 
  -3  -4   4       17.32       24.89      0.48 o 
  -2  -4   4      323.93      304.59      2.20 o 
  -1  -4   4        2.23        2.15      0.13 o 
   0  -4   4       31.56       46.91      0.60 o 
   1  -4   4     1845.84     1856.40     12.18 o 
   2  -4   4      545.84      571.12      3.45 o 
   3  -4   4        6.86        4.66      0.20 o 
   4  -4   4        1.43        1.02      0.22 o 
   5  -4   4        1.95        1.43      0.36 o 
   6  -4   4        0.00        0.25      0.29 o 
   7  -4   4        0.00        0.07      0.22 o 
   8  -4   4        0.03        0.28      0.39 o 
   9  -4   4        0.15        0.01      0.74 o 
  -9  -3   4        2.43        3.30      0.75 o 
  -8  -3   4        0.77        1.05      0.61 o 
  -7  -3   4       18.15       12.82      0.95 o 
  -6  -3   4       31.76       24.24      0.73 o 
  -5  -3   4        3.32        2.97      0.32 o 
  -4  -3   4        6.37        4.41      0.28 o 
  -3  -3   4       15.19       19.11      0.37 o 
  -2  -3   4      309.81      286.78      1.83 o 
  -1  -3   4       19.30       14.86      0.25 o 
   0  -3   4      117.00      105.93      1.00 o 
   1  -3   4       35.69       30.89      0.39 o 
   2  -3   4        9.89       12.10      0.27 o 
   3  -3   4        2.71        2.23      0.20 o 
   4  -3   4        0.92        0.29      0.18 o 
   5  -3   4        9.91        9.67      0.70 o 
   6  -3   4        0.37        0.35      0.30 o 
   7  -3   4        8.66        9.47      0.81 o 
   8  -3   4        0.00       -0.40      0.40 o 
   9  -3   4        0.05        0.14      0.76 o 
  -9  -2   4       11.29       18.49      2.54 o 
  -8  -2   4        0.13        0.37      0.57 o 
  -7  -2   4        0.13        0.20      0.41 o 
  -6  -2   4        2.45        2.65      0.33 o 
  -5  -2   4        7.39        7.32      0.41 o 
  -4  -2   4        0.81        2.24      0.23 o 
  -3  -2   4      166.67      143.18      1.23 o 
  -2  -2   4        7.72        7.73      0.31 o 
  -1  -2   4        0.29        0.29      0.11 o 
   0  -2   4      278.22      267.70      1.77 o 
   1  -2   4       20.78       18.39      0.35 o 
   2  -2   4        2.59        1.81      0.19 o 
   3  -2   4        0.61        0.89      0.17 o 
   4  -2   4        0.76        0.70      0.15 o 
   5  -2   4        2.43        2.65      0.37 o 
   6  -2   4       23.08       27.31      1.05 o 
   7  -2   4       17.25       18.90      1.64 o 
   8  -2   4        2.65        2.78      0.60 o 
   9  -2   4        0.97        1.61      0.83 o 
  -9  -1   4        0.86        2.77      0.73 o 
  -8  -1   4        0.45        1.93      0.66 o 
  -7  -1   4        0.13        0.26      0.50 o 
  -6  -1   4        0.32        0.58      0.23 o 
  -5  -1   4       15.76       12.88      0.49 o 
  -4  -1   4       14.67       14.23      0.44 o 
  -3  -1   4        2.53        3.07      0.19 o 
  -2  -1   4        1.70        0.85      0.11 o 
  -1  -1   4        0.03        0.76      0.12 o 
   0  -1   4        1.17        1.81      0.13 o 
   1  -1   4       36.55       36.65      0.39 o 
   2  -1   4        7.22        9.54      0.24 o 
   3  -1   4      297.74      320.47      2.50 o 
   4  -1   4        1.47        1.83      0.20 o 
   5  -1   4        0.31        0.47      0.17 o 
   6  -1   4      315.57      326.22      4.66 o 
   7  -1   4      109.24      107.20      2.31 o 
   8  -1   4        0.85        0.86      0.47 o 
   9  -1   4        0.19        0.66      0.76 o 
  -9   0   4        1.11        1.51      0.62 o 
  -8   0   4        0.19        0.58      0.64 o 
  -7   0   4        2.60        1.82      0.60 o 
  -6   0   4        0.04        0.45      0.25 o 
  -5   0   4      177.63      168.90      2.03 o 
  -4   0   4      284.64      267.12      2.76 o 
  -3   0   4        7.50        6.19      0.22 o 
  -2   0   4      143.23      164.92      1.22 o 
  -1   0   4     1045.39     1116.93      6.21 o 
   0   0   4        4.75        3.17      0.15 o 
   1   0   4       28.77       26.38      0.37 o 
   2   0   4        8.37       10.54      0.30 o 
   3   0   4      264.96      281.68      2.28 o 
   4   0   4        0.66        0.61      0.17 o 
   5   0   4       52.07       50.81      0.92 o 
   6   0   4        1.68        2.49      0.49 o 
   7   0   4        0.19        0.36      0.38 o 
   8   0   4        1.68        2.43      0.73 o 
   9   0   4        0.07       -0.32      1.15 o 
  -9   1   4        5.97        6.43      0.94 o 
  -8   1   4       34.03       37.41      1.59 o 
  -7   1   4        0.43        0.71      0.84 o 
  -6   1   4        0.91        0.94      0.60 o 
  -5   1   4      221.13      204.65      2.60 o 
  -4   1   4      188.13      174.80      1.99 o 
  -3   1   4       48.96       48.94      0.83 o 
  -2   1   4        0.02        0.17      0.12 o 
  -1   1   4       59.21       69.60      0.67 o 
   0   1   4       12.83       13.00      0.22 o 
   1   1   4        7.67        9.65      0.23 o 
   2   1   4       30.18       26.50      0.36 o 
   3   1   4        1.17        1.22      0.14 o 
   4   1   4        0.07       -0.21      0.21 o 
   5   1   4       69.86       70.39      1.14 o 
   6   1   4        7.54        7.53      0.55 o 
   7   1   4        3.22        3.14      0.68 o 
   8   1   4        0.18        0.55      0.79 o 
   9   1   4        0.31       -0.84      1.24 o 
  -9   2   4        0.19        0.38      0.77 o 
  -8   2   4       12.55       11.81      1.14 o 
  -7   2   4        0.04       -0.20      0.74 o 
  -6   2   4        1.97        2.94      0.89 o 
  -5   2   4       52.61       48.99      1.10 o 
  -4   2   4        6.43        6.05      0.50 o 
  -3   2   4       18.06       15.14      0.69 o 
  -2   2   4       11.81       15.11      0.41 o 
  -1   2   4        0.01        0.45      0.13 o 
   0   2   4       14.13       15.10      0.32 o 
   1   2   4        1.79        2.76      0.16 o 
   2   2   4        0.01        0.02      0.10 o 
   3   2   4        2.37        2.56      0.18 o 
   4   2   4        2.38        2.28      0.22 o 
   5   2   4        2.29        2.60      0.33 o 
   6   2   4        0.12        0.20      0.60 o 
   7   2   4        1.04        1.75      0.62 o 
   8   2   4        5.67        8.09      1.79 o 
  -9   3   4        1.38        1.65      0.76 o 
  -8   3   4        0.03        0.25      0.56 o 
  -7   3   4        3.05        2.91      0.69 o 
  -6   3   4        2.03        2.01      0.59 o 
  -5   3   4       15.41       15.93      1.33 o 
  -4   3   4        1.59        2.33      0.42 o 
  -3   3   4        1.09        0.45      0.21 o 
  -2   3   4       15.17       14.67      0.55 o 
  -1   3   4        4.19        5.10      0.30 o 
   0   3   4      153.03      142.32      1.80 o 
   1   3   4      328.34      321.43      2.97 o 
   2   3   4        1.00        1.15      0.22 o 
   3   3   4        9.42        6.79      0.30 o 
   4   3   4      184.65      168.88      2.10 o 
   5   3   4        6.43        6.14      0.73 o 
   6   3   4        6.10        6.63      0.69 o 
   7   3   4        0.02        0.38      1.15 o 
   8   3   4        3.44        6.11      1.72 o 
  -8   4   4        4.42        3.21      0.76 o 
  -7   4   4        3.04        3.04      0.90 o 
  -6   4   4        5.68        5.54      1.20 o 
  -5   4   4        0.02       -0.20      0.27 o 
  -4   4   4       44.75       33.61      1.25 o 
  -3   4   4       92.02       75.14      1.86 o 
  -2   4   4       11.54        8.47      1.47 o 
  -1   4   4        1.55        1.19      0.21 o 
   0   4   4      181.05      188.64      2.51 o 
   1   4   4       97.96       97.71      1.43 o 
   2   4   4       27.44       25.59      0.70 o 
   3   4   4        4.03        3.01      0.41 o 
   4   4   4        4.88        4.94      0.54 o 
   5   4   4        0.00        0.42      0.77 o 
   6   4   4        0.29        0.42      0.43 o 
   7   4   4        0.07        2.00      1.32 o 
  -7   5   4        8.45       10.62      1.07 o 
  -6   5   4        2.84        3.00      1.20 o 
  -5   5   4        4.37        3.66      1.15 o 
  -4   5   4        1.94        1.87      0.42 o 
  -3   5   4        9.75        9.28      0.66 o 
  -2   5   4        2.44        2.31      0.48 o 
  -1   5   4       16.41       15.33      0.69 o 
   0   5   4       26.83       26.98      0.85 o 
   1   5   4        5.57        5.30      0.50 o 
   2   5   4        4.44        4.69      0.62 o 
   3   5   4       10.95        9.24      1.22 o 
   4   5   4        1.05        0.85      0.43 o 
   5   5   4        6.69        5.19      0.75 o 
   6   5   4        0.90        1.00      0.56 o 
  -7   6   4        1.90        1.73      0.66 o 
  -6   6   4        0.00       -0.45      0.45 o 
  -5   6   4        5.37        5.94      0.83 o 
  -4   6   4        3.33        2.87      0.49 o 
  -3   6   4        0.28        0.70      0.32 o 
  -2   6   4        0.21        0.07      0.23 o 
  -1   6   4        5.87        4.89      1.58 o 
   0   6   4        3.04        2.72      0.51 o 
   1   6   4        0.48        0.30      0.31 o 
   2   6   4        0.01        0.12      0.32 o 
   3   6   4        0.42        0.12      0.33 o 
   4   6   4        0.00        0.36      0.42 o 
   5   6   4        4.35        4.35      1.22 o 
  -5   7   4        0.37        1.46      0.66 o 
  -4   7   4        1.05        1.12      0.45 o 
  -3   7   4        2.13        2.55      0.50 o 
  -2   7   4        3.80        3.84      0.55 o 
  -1   7   4       11.01       12.09      1.20 o 
   0   7   4        0.11        0.26      0.27 o 
   1   7   4        9.70       10.48      1.12 o 
   2   7   4        5.91        6.93      1.07 o 
   3   7   4        1.58        1.98      0.55 o 
   4   7   4        1.16        1.64      0.88 o 
  -3   8   4        0.68        0.97      0.50 o 
  -2   8   4        6.83        7.60      0.92 o 
  -1   8   4        1.09        1.02      0.36 o 
   0   8   4        0.13        0.25      0.31 o 
   1   8   4        1.18        0.92      0.42 o 
   2   8   4        0.10        0.63      0.61 o 
  -2 -11   5        0.71        0.74      0.51 o 
  -1 -11   5        0.25        0.90      0.52 o 
   0 -11   5        0.00       -0.02      0.70 o 
   1 -11   5        0.01        1.43      0.82 o 
   2 -11   5        0.01        0.57      0.90 o 
   3 -11   5        0.00        0.58      0.84 o 
  -4 -10   5        0.08        0.50      0.47 o 
  -3 -10   5        0.01        0.09      0.41 o 
  -2 -10   5        0.04        0.14      0.43 o 
  -1 -10   5        0.16        0.07      0.65 o 
   0 -10   5        1.29        3.76      1.55 o 
   1 -10   5        3.95        5.60      2.79 o 
   2 -10   5        0.73        1.30      0.74 o 
   3 -10   5        0.34        0.85      0.68 o 
   4 -10   5        4.95        3.49      1.36 o 
  -5  -9   5        0.06        0.21      0.42 o 
  -4  -9   5        4.32        3.03      1.08 o 
  -3  -9   5       51.73       59.63      1.80 o 
  -2  -9   5       19.64       26.10      1.65 o 
  -1  -9   5        0.03        0.00      0.26 o 
   0  -9   5        4.55        3.48      0.93 o 
   1  -9   5        7.32        8.40      1.07 o 
   2  -9   5        0.60       -0.49      0.49 o 
   3  -9   5        0.79        0.73      0.43 o 
   4  -9   5        0.06       -0.23      0.28 o 
   5  -9   5        0.23        0.61      0.49 o 
   6  -9   5        0.03        0.96      1.66 o 
  -6  -8   5        6.87        8.21      1.66 o 
  -5  -8   5        0.41        0.34      0.48 o 
  -4  -8   5        1.47        1.58      0.46 o 
  -3  -8   5       10.78       13.92      0.90 o 
  -2  -8   5        4.17        4.85      0.61 o 
  -1  -8   5        3.23        4.62      0.70 o 
   0  -8   5        0.77        0.39      0.25 o 
   1  -8   5        0.72        1.33      0.47 o 
   2  -8   5        0.40        0.29      0.28 o 
   3  -8   5        5.61        5.45      0.58 o 
   4  -8   5        0.40        0.84      0.33 o 
   5  -8   5        0.07        0.60      0.39 o 
   6  -8   5        0.65        0.54      0.48 o 
   7  -8   5        0.43        1.25      1.59 o 
  -7  -7   5        0.89        0.63      0.56 o 
  -6  -7   5        0.21        0.33      0.49 o 
  -5  -7   5        0.62        0.65      0.58 o 
  -4  -7   5        2.63        3.49      0.56 o 
  -3  -7   5        2.13        2.77      0.37 o 
  -2  -7   5        1.38        1.47      0.36 o 
  -1  -7   5        0.00       -0.20      0.20 o 
   0  -7   5        0.07        0.38      0.17 o 
   1  -7   5        0.15        0.05      0.14 o 
   2  -7   5        0.00        0.12      0.18 o 
   3  -7   5        0.06        0.19      0.24 o 
   4  -7   5        0.25        0.09      0.25 o 
   5  -7   5        2.57        2.06      0.52 o 
   6  -7   5        6.87        8.26      1.44 o 
   7  -7   5        0.59        1.43      0.88 o 
   8  -7   5        0.09        0.65      1.34 o 
  -8  -6   5        0.01        0.10      0.57 o 
  -7  -6   5        0.28        0.18      0.40 o 
  -6  -6   5        0.29        0.44      0.82 o 
  -5  -6   5        0.57        1.02      0.79 o 
  -4  -6   5        0.49        1.80      0.45 o 
  -3  -6   5        0.65        0.39      0.22 o 
  -2  -6   5        0.32        0.73      0.23 o 
  -1  -6   5        5.04        3.75      0.30 o 
   0  -6   5        1.24        0.66      0.18 o 
   1  -6   5       26.23       25.31      0.49 o 
   2  -6   5      396.74      392.56      3.66 o 
   3  -6   5      127.42      142.95      1.52 o 
   4  -6   5        1.79        2.07      0.62 o 
   5  -6   5        6.28        5.34      0.80 o 
   6  -6   5       13.12       14.18      1.49 o 
   7  -6   5        0.17        0.24      0.51 o 
   8  -6   5        0.49       -0.26      0.84 o 
  -8  -5   5        1.31        1.53      0.66 o 
  -7  -5   5        0.06        1.10      0.63 o 
  -6  -5   5       10.46        9.18      0.81 o 
  -5  -5   5       44.15       45.11      1.38 o 
  -4  -5   5        0.33        0.29      0.24 o 
  -3  -5   5       11.38       12.56      0.51 o 
  -2  -5   5       32.23       28.59      0.50 o 
  -1  -5   5      170.04      167.22      1.50 o 
   0  -5   5        0.07        0.23      0.12 o 
   1  -5   5      120.84      132.00      1.30 o 
   2  -5   5        8.32        8.39      0.32 o 
   3  -5   5        9.94       12.03      0.53 o 
   4  -5   5       18.24       21.82      0.73 o 
   5  -5   5        3.04        3.09      0.47 o 
   6  -5   5        0.10        0.62      0.37 o 
   7  -5   5        0.48        0.32      0.36 o 
   8  -5   5        0.63        1.66      0.76 o 
  -9  -4   5       22.69       22.68      1.89 o 
  -8  -4   5        8.54       12.43      1.98 o 
  -7  -4   5        6.82        7.07      0.76 o 
  -6  -4   5        0.75        1.14      0.72 o 
  -5  -4   5       12.99       14.19      1.15 o 
  -4  -4   5        0.19       -0.16      0.16 o 
  -3  -4   5       31.05       28.87      0.48 o 
  -2  -4   5       12.85       20.28      0.37 o 
  -1  -4   5        2.90        4.03      0.21 o 
   0  -4   5        0.87        0.64      0.09 o 
   1  -4   5       23.73       17.59      0.44 o 
   2  -4   5       13.52       17.80      0.47 o 
   3  -4   5        3.87        3.38      0.21 o 
   4  -4   5        1.14        0.27      0.22 o 
   5  -4   5        0.99        0.98      0.34 o 
   6  -4   5        1.66        1.61      0.39 o 
   7  -4   5        1.30        1.64      0.46 o 
   8  -4   5        0.63        0.20      0.50 o 
   9  -4   5        0.04       -0.38      0.74 o 
  -9  -3   5        4.71        4.94      0.96 o 
  -8  -3   5        0.98        1.90      1.04 o 
  -7  -3   5        9.02       10.21      0.85 o 
  -6  -3   5        1.00        1.25      0.42 o 
  -5  -3   5        2.03        1.83      0.31 o 
  -4  -3   5       19.05       22.05      0.60 o 
  -3  -3   5        8.63        6.36      0.27 o 
  -2  -3   5       10.47       10.89      0.31 o 
  -1  -3   5        0.03        0.36      0.11 o 
   0  -3   5       28.07       32.80      0.44 o 
   1  -3   5        0.78        0.47      0.12 o 
   2  -3   5        0.03        0.35      0.13 o 
   3  -3   5        2.18        3.00      0.23 o 
   4  -3   5        2.44        3.44      0.39 o 
   5  -3   5        0.01        0.50      0.46 o 
   6  -3   5        2.15        2.07      0.61 o 
   7  -3   5       60.45       63.93      1.76 o 
   8  -3   5       26.56       26.30      1.41 o 
   9  -3   5        0.28        0.05      0.76 o 
  -9  -2   5        0.39        0.97      0.52 o 
  -8  -2   5        0.10        0.40      0.50 o 
  -7  -2   5        0.22        0.21      0.55 o 
  -6  -2   5        2.01        1.94      0.45 o 
  -5  -2   5        0.07       -0.04      0.31 o 
  -4  -2   5        0.84        1.19      0.26 o 
  -3  -2   5       15.36       11.31      0.35 o 
  -2  -2   5        0.02        0.69      0.12 o 
  -1  -2   5       88.44      100.60      0.87 o 
   0  -2   5      656.98      624.05      4.53 o 
   1  -2   5       29.19       31.75      0.47 o 
   2  -2   5       50.34       46.21      0.75 o 
   3  -2   5       13.82       17.65      0.44 o 
   4  -2   5       86.36       90.88      1.35 o 
   5  -2   5        2.39        1.64      0.39 o 
   6  -2   5       50.11       51.37      1.48 o 
   7  -2   5        0.59        1.48      0.48 o 
   8  -2   5        1.98        1.84      0.57 o 
   9  -2   5        2.93        3.10      0.92 o 
  -9  -1   5        0.03        1.13      0.61 o 
  -8  -1   5        7.07        8.54      1.12 o 
  -7  -1   5        5.77        4.36      1.11 o 
  -6  -1   5        0.21        0.65      0.43 o 
  -5  -1   5       49.12       48.81      1.00 o 
  -4  -1   5      399.24      360.63      3.14 o 
  -3  -1   5      156.45      137.50      1.32 o 
  -2  -1   5      150.96      144.81      1.33 o 
  -1  -1   5       23.38       24.58      0.38 o 
   0  -1   5       53.23       51.36      0.58 o 
   1  -1   5        8.18        7.71      0.20 o 
   2  -1   5       80.43       84.01      0.83 o 
   3  -1   5      135.01      139.26      1.93 o 
   4  -1   5        0.18        0.03      0.21 o 
   5  -1   5        1.53        1.18      0.37 o 
   6  -1   5        1.73        0.83      0.51 o 
   7  -1   5        0.06        0.67      0.38 o 
   8  -1   5        0.35        0.05      0.40 o 
   9  -1   5        0.10        0.46      1.31 o 
  -9   0   5        0.00        0.23      0.58 o 
  -8   0   5        1.03        0.26      0.51 o 
  -7   0   5       11.66       11.69      1.89 o 
  -6   0   5       19.64       16.11      1.03 o 
  -5   0   5      144.51      140.67      2.80 o 
  -4   0   5        6.97        6.81      0.45 o 
  -3   0   5       20.85       19.93      0.42 o 
  -2   0   5       61.63       60.27      0.67 o 
  -1   0   5       32.99       26.94      0.41 o 
   0   0   5       18.45       16.43      0.30 o 
   1   0   5      124.50      121.84      1.11 o 
   2   0   5       19.02       18.84      0.41 o 
   3   0   5        1.90        1.76      0.21 o 
   4   0   5        8.18        7.04      0.40 o 
   5   0   5        0.10       -0.02      0.27 o 
   6   0   5        0.06        0.21      0.31 o 
   7   0   5        0.00        0.62      0.39 o 
   8   0   5        0.48       -0.79      1.15 o 
   9   0   5        0.69        0.16      1.26 o 
  -9   1   5        0.05        0.00      0.71 o 
  -8   1   5        3.83        3.79      1.21 o 
  -7   1   5        0.02       -0.02      0.46 o 
  -6   1   5        2.95        2.62      0.59 o 
  -5   1   5        1.00        0.93      0.69 o 
  -4   1   5        0.26       -0.05      0.28 o 
  -3   1   5       13.25       13.07      0.52 o 
  -2   1   5        0.47        0.48      0.18 o 
  -1   1   5        7.79        9.04      0.33 o 
   0   1   5        0.66        0.28      0.11 o 
   1   1   5        9.30       10.73      0.30 o 
   2   1   5        0.04        0.08      0.11 o 
   3   1   5        2.14        2.53      0.19 o 
   4   1   5        0.38        0.24      0.18 o 
   5   1   5       44.50       44.34      1.30 o 
   6   1   5        9.75       10.32      1.07 o 
   7   1   5        1.98        2.03      1.14 o 
   8   1   5        0.02       -0.82      1.19 o 
  -8   2   5        0.14        0.51      0.59 o 
  -7   2   5        0.01       -0.24      0.48 o 
  -6   2   5        0.85        0.66      1.07 o 
  -5   2   5        3.36        2.64      0.48 o 
  -4   2   5        0.98        1.43      0.39 o 
  -3   2   5        8.92        6.47      0.47 o 
  -2   2   5        0.94        0.46      0.22 o 
  -1   2   5        5.26        4.29      0.29 o 
   0   2   5       95.77       89.79      1.18 o 
   1   2   5      249.61      249.65      2.02 o 
   2   2   5       94.18       90.82      1.16 o 
   3   2   5       16.39       16.62      0.40 o 
   4   2   5       12.97       12.46      0.54 o 
   5   2   5        1.44        1.71      0.94 o 
   6   2   5        0.38        1.23      0.48 o 
   7   2   5        2.16        3.59      0.81 o 
   8   2   5        6.17        6.83      1.85 o 
  -8   3   5        0.06        1.24      0.64 o 
  -7   3   5        9.36       10.35      1.14 o 
  -6   3   5       16.32       18.90      1.08 o 
  -5   3   5        0.05        0.47      0.48 o 
  -4   3   5        3.46        3.60      0.73 o 
  -3   3   5        0.47        1.03      0.29 o 
  -2   3   5        7.02        5.70      0.35 o 
  -1   3   5       24.47       22.59      0.69 o 
   0   3   5      380.82      374.11      3.50 o 
   1   3   5       31.57       31.21      0.76 o 
   2   3   5       13.04       13.81      0.53 o 
   3   3   5       21.64       19.38      0.77 o 
   4   3   5        0.19        0.73      0.36 o 
   5   3   5        5.82        6.40      0.90 o 
   6   3   5        5.65       11.53      3.29 o 
   7   3   5        0.18        0.31      1.22 o 
  -7   4   5        1.06        1.74      0.67 o 
  -6   4   5        5.01        4.73      0.77 o 
  -5   4   5        0.47        0.36      0.48 o 
  -4   4   5        4.00        1.74      0.55 o 
  -3   4   5       31.45       24.29      0.87 o 
  -2   4   5        1.21        1.03      0.30 o 
  -1   4   5       27.43       25.72      0.72 o 
   0   4   5        0.91        1.39      0.23 o 
   1   4   5        0.04        0.42      0.30 o 
   2   4   5        0.17        0.37      0.30 o 
   3   4   5        0.33        0.29      0.34 o 
   4   4   5        0.00       -0.10      0.33 o 
   5   4   5        0.52        0.72      0.47 o 
   6   4   5        0.01        1.66      1.12 o 
   7   4   5        0.10       -1.01      1.22 o 
  -7   5   5        0.00       -0.03      0.43 o 
  -6   5   5        0.13        0.78      0.47 o 
  -5   5   5        1.97        1.08      0.88 o 
  -4   5   5        0.00       -0.31      0.32 o 
  -3   5   5        0.56        0.25      0.29 o 
  -2   5   5        0.09       -0.22      0.22 o 
  -1   5   5        8.06        7.57      0.80 o 
   0   5   5        0.09        0.14      0.26 o 
   1   5   5        2.58        1.99      0.46 o 
   2   5   5        2.32        2.40      0.52 o 
   3   5   5        0.16       -0.09      0.36 o 
   4   5   5        0.09       -0.16      0.36 o 
   5   5   5        1.64        1.40      0.58 o 
   6   5   5        2.46        0.63      1.32 o 
  -6   6   5        1.24        2.12      0.74 o 
  -5   6   5        3.61        4.58      1.38 o 
  -4   6   5        0.43       -0.21      0.41 o 
  -3   6   5        0.54        0.76      0.57 o 
  -2   6   5        9.32       10.05      1.49 o 
  -1   6   5       10.46       11.98      1.59 o 
   0   6   5        0.00       -0.03      0.28 o 
   1   6   5        1.30        1.73      0.48 o 
   2   6   5        0.42        0.22      0.39 o 
   3   6   5        0.10        0.07      0.41 o 
   4   6   5        0.56        1.00      0.53 o 
  -4   7   5        0.22       -0.13      0.41 o 
  -3   7   5        4.93        5.21      0.66 o 
  -2   7   5        6.51        6.90      1.28 o 
  -1   7   5        0.30        0.68      0.36 o 
   0   7   5        2.36        2.05      0.67 o 
   1   7   5        2.29        2.26      0.59 o 
   2   7   5        6.05        6.02      0.84 o 
   3   7   5        0.03       -0.34      0.46 o 
  -2 -11   6        1.54        2.24      1.02 o 
  -1 -11   6        0.44        2.10      0.70 o 
   0 -11   6        0.00        1.38      0.79 o 
   1 -11   6        0.93        1.37      0.90 o 
   2 -11   6        1.10        2.38      1.14 o 
   3 -11   6        0.27        0.87      0.90 o 
  -4 -10   6        0.03        0.10      0.43 o 
  -3 -10   6        0.68        0.92      0.59 o 
  -2 -10   6        0.92        1.18      0.90 o 
  -1 -10   6        0.41        0.56      0.48 o 
   0 -10   6        3.84        1.96      0.68 o 
   1 -10   6        4.24        3.61      1.92 o 
   2 -10   6        0.32        0.57      0.76 o 
   3 -10   6        0.22        0.15      0.64 o 
   5 -10   6        1.54        2.39      1.75 o 
  -5  -9   6        0.05        0.16      0.43 o 
  -4  -9   6        5.38        3.90      0.89 o 
  -3  -9   6       15.19       13.27      1.81 o 
  -2  -9   6        2.99        3.40      0.69 o 
  -1  -9   6        0.20        0.47      0.71 o 
   0  -9   6        0.06        0.49      0.47 o 
   1  -9   6        0.34        0.10      0.45 o 
   2  -9   6        0.26       -0.13      0.56 o 
   3  -9   6        0.49        0.29      0.34 o 
   4  -9   6        0.19        0.38      0.43 o 
   5  -9   6        0.06        2.96      1.57 o 
   6  -9   6        0.06        0.92      1.54 o 
  -6  -8   6        0.92        1.33      0.93 o 
  -5  -8   6        0.04        0.18      0.40 o 
  -4  -8   6        0.46        0.46      0.38 o 
  -3  -8   6        2.64        1.28      0.62 o 
  -2  -8   6        0.22        0.29      0.30 o 
  -1  -8   6        0.58        0.18      0.27 o 
   0  -8   6        0.00       -0.20      0.35 o 
   1  -8   6        0.32        0.02      0.56 o 
   2  -8   6        0.22       -0.06      0.28 o 
   3  -8   6        2.06        2.38      0.45 o 
   4  -8   6        0.85        1.07      0.39 o 
   5  -8   6        0.13        0.27      0.42 o 
   6  -8   6        0.34       -0.58      1.26 o 
   7  -8   6        0.90        0.80      1.48 o 
  -7  -7   6        0.70        1.41      0.74 o 
  -6  -7   6        0.09        0.84      0.46 o 
  -5  -7   6        0.45        1.08      0.64 o 
  -4  -7   6        0.16        0.74      0.68 o 
  -3  -7   6        0.67        0.92      0.30 o 
  -2  -7   6        2.31        3.66      0.48 o 
  -1  -7   6        1.08        0.43      0.23 o 
   0  -7   6        8.61        8.30      0.88 o 
   1  -7   6        0.12        0.10      0.19 o 
   2  -7   6       21.74       21.81      0.64 o 
   3  -7   6        0.11        0.56      0.37 o 
   4  -7   6        2.18        2.54      0.47 o 
   5  -7   6       12.99       12.32      0.93 o 
   6  -7   6       13.58       11.73      1.27 o 
   7  -7   6        0.85        0.41      1.37 o 
  -7  -6   6        0.01        0.41      0.48 o 
  -6  -6   6        1.28        1.95      0.99 o 
  -5  -6   6        0.33        0.95      0.54 o 
  -4  -6   6        0.09        0.18      0.34 o 
  -3  -6   6        0.22        0.89      0.46 o 
  -2  -6   6       41.95       41.26      1.10 o 
  -1  -6   6       39.47       44.33      0.77 o 
   0  -6   6        1.51        1.39      0.20 o 
   1  -6   6       57.96       56.76      0.98 o 
   2  -6   6      211.39      209.50      2.81 o 
   3  -6   6       27.40       25.72      1.11 o 
   4  -6   6        0.06        0.47      0.43 o 
   5  -6   6        0.10        0.46      0.55 o 
   6  -6   6        0.37        0.31      0.44 o 
   7  -6   6        0.11        0.51      0.55 o 
   8  -6   6        0.03       -0.85      0.85 o 
  -8  -5   6        0.00        0.13      0.56 o 
  -7  -5   6        0.01        0.54      1.01 o 
  -6  -5   6       16.33       15.51      1.75 o 
  -5  -5   6        2.29        1.41      0.48 o 
  -4  -5   6        0.03       -0.20      0.27 o 
  -3  -5   6        6.53        7.55      0.51 o 
  -2  -5   6       20.51       22.65      0.49 o 
  -1  -5   6       21.90       19.98      0.45 o 
   0  -5   6       12.88       14.17      0.47 o 
   1  -5   6        0.06        0.27      0.16 o 
   2  -5   6        8.27        8.08      0.39 o 
   3  -5   6        0.02        0.10      0.22 o 
   4  -5   6        0.35        0.24      0.36 o 
   5  -5   6        0.96        0.13      0.35 o 
   6  -5   6        0.63        0.46      0.42 o 
   7  -5   6        0.32        0.20      0.42 o 
   8  -5   6        0.01        0.73      0.57 o 
  -8  -4   6        2.39        4.94      0.88 o 
  -7  -4   6        0.08        0.79      1.02 o 
  -6  -4   6        0.08        0.03      0.36 o 
  -5  -4   6        1.44        0.72      0.58 o 
  -4  -4   6        0.50        1.30      0.24 o 
  -3  -4   6       20.53       22.29      0.57 o 
  -2  -4   6       26.74       26.16      0.57 o 
  -1  -4   6        0.36        0.82      0.17 o 
   0  -4   6        1.98        2.90      0.28 o 
   1  -4   6        5.58        6.11      0.34 o 
   2  -4   6        0.04       -0.01      0.13 o 
   3  -4   6        0.80        1.24      0.29 o 
   4  -4   6        0.06        0.01      0.48 o 
   5  -4   6        2.19        1.52      0.50 o 
   6  -4   6        0.44        0.35      0.88 o 
   7  -4   6       18.44       19.23      2.09 o 
   8  -4   6        1.36        0.46      0.95 o 
  -8  -3   6        0.09        0.61      0.60 o 
  -7  -3   6        0.01        1.04      1.08 o 
  -6  -3   6        0.08        0.62      0.43 o 
  -5  -3   6        2.59        3.22      0.44 o 
  -4  -3   6       31.95       31.09      0.90 o 
  -3  -3   6       20.72       17.83      0.53 o 
  -2  -3   6        2.85        3.93      0.28 o 
  -1  -3   6        3.23        3.18      0.25 o 
   0  -3   6        3.98        6.22      0.28 o 
   1  -3   6        0.03        0.40      0.19 o 
   2  -3   6        1.31        1.22      0.20 o 
   3  -3   6       52.83       50.46      0.95 o 
   4  -3   6       61.13       69.14      1.32 o 
   5  -3   6        0.58        0.73      0.44 o 
   6  -3   6       20.18       20.77      1.00 o 
   7  -3   6       82.92       87.70      3.00 o 
   8  -3   6        9.26        8.17      1.15 o 
   9  -3   6        0.11        0.29      0.87 o 
  -9  -2   6        1.77        1.84      0.68 o 
  -8  -2   6        0.56        0.55      0.51 o 
  -7  -2   6        0.24       -0.03      0.43 o 
  -6  -2   6        2.78        2.87      0.58 o 
  -5  -2   6       21.22       18.91      0.65 o 
  -4  -2   6      250.43      251.03      2.37 o 
  -3  -2   6       41.86       43.35      0.70 o 
  -2  -2   6        5.67        7.02      0.31 o 
  -1  -2   6      214.22      228.17      1.91 o 
   0  -2   6       80.17       93.08      1.12 o 
   1  -2   6       15.17       17.16      0.34 o 
   2  -2   6        8.18        8.89      0.46 o 
   3  -2   6       18.60       19.37      0.53 o 
   4  -2   6       33.52       36.19      0.97 o 
   5  -2   6       11.79       12.27      0.78 o 
   6  -2   6        2.82        2.01      0.79 o 
   7  -2   6        1.40        2.12      0.57 o 
   8  -2   6        0.11        0.51      0.75 o 
  -9  -1   6        0.01        0.55      0.54 o 
  -8  -1   6       12.31       13.84      1.56 o 
  -7  -1   6       25.70       28.78      1.49 o 
  -6  -1   6        2.44        3.43      0.63 o 
  -5  -1   6        0.79        0.98      0.40 o 
  -4  -1   6      166.53      163.42      2.19 o 
  -3  -1   6       31.12       27.65      0.64 o 
  -2  -1   6       13.49       15.71      0.41 o 
  -1  -1   6        7.50       10.26      0.33 o 
   0  -1   6       16.06       17.50      0.51 o 
   1  -1   6        2.77        2.13      0.19 o 
   2  -1   6       10.34       10.96      0.39 o 
   3  -1   6       15.52       17.76      0.84 o 
   4  -1   6        0.47        0.43      0.26 o 
   5  -1   6        6.25        5.44      0.61 o 
   6  -1   6       12.55       12.34      0.86 o 
   7  -1   6        0.05        0.57      0.41 o 
   8  -1   6        0.15        0.52      0.73 o 
  -8   0   6        2.60        2.84      0.98 o 
  -7   0   6        8.02        7.92      0.93 o 
  -6   0   6        0.83        1.63      0.59 o 
  -5   0   6        6.74        7.47      0.66 o 
  -4   0   6       34.18       32.21      1.03 o 
  -3   0   6        2.66        3.28      0.34 o 
  -2   0   6        0.65        0.40      0.19 o 
  -1   0   6        1.41        2.60      0.22 o 
   0   0   6        1.18        1.35      0.14 o 
   1   0   6        7.74        7.80      0.27 o 
   2   0   6        2.15        2.23      0.28 o 
   3   0   6        0.69        0.43      0.17 o 
   4   0   6        0.15        0.14      0.25 o 
   5   0   6        5.43        4.83      0.58 o 
   6   0   6        0.99        1.42      0.54 o 
   7   0   6        0.32        0.17      0.76 o 
   8   0   6        2.75        2.07      1.44 o 
  -8   1   6        1.83        2.54      0.70 o 
  -7   1   6        1.21        0.61      0.59 o 
  -6   1   6        5.92        7.65      0.85 o 
  -5   1   6        3.60        2.72      0.53 o 
  -4   1   6       15.89       14.79      0.82 o 
  -3   1   6        2.63        1.78      0.42 o 
  -2   1   6        1.11        1.38      0.28 o 
  -1   1   6       12.99       12.42      0.37 o 
   0   1   6       11.56       11.74      0.39 o 
   1   1   6      374.30      376.20      3.11 o 
   2   1   6      129.42      134.47      1.44 o 
   3   1   6        3.83        4.64      0.33 o 
   4   1   6       48.93       49.40      1.25 o 
   5   1   6       54.79       52.96      1.50 o 
   6   1   6        0.89        2.11      0.56 o 
   7   1   6        0.04        0.91      0.59 o 
   8   1   6        0.10       -0.24      1.34 o 
  -8   2   6        3.70        1.74      1.04 o 
  -7   2   6        7.43        7.00      0.93 o 
  -6   2   6        6.45        8.78      0.93 o 
  -5   2   6        2.22        2.18      0.53 o 
  -4   2   6        7.16        6.84      1.00 o 
  -3   2   6       76.64       60.45      1.45 o 
  -2   2   6       95.54       82.40      1.41 o 
  -1   2   6        0.03       -0.13      0.22 o 
   0   2   6        0.46        0.75      0.23 o 
   1   2   6      138.60      142.36      1.74 o 
   2   2   6       14.50       14.70      0.54 o 
   3   2   6       23.03       21.53      0.62 o 
   4   2   6        0.27        0.32      0.81 o 
   5   2   6        3.11        4.30      0.64 o 
   6   2   6        0.00       -1.01      1.01 o 
   7   2   6        0.01        0.74      1.24 o 
  -7   3   6        2.96        3.03      0.75 o 
  -6   3   6        6.09        9.36      0.99 o 
  -5   3   6        3.52        3.86      0.66 o 
  -4   3   6       11.64       11.01      0.83 o 
  -3   3   6        0.32        0.28      0.41 o 
  -2   3   6        8.85        8.75      0.58 o 
  -1   3   6        8.02        9.08      0.49 o 
   0   3   6        4.46        5.52      0.40 o 
   1   3   6       39.04       41.66      1.07 o 
   2   3   6        1.60        1.84      0.81 o 
   3   3   6        0.06        0.24      0.34 o 
   4   3   6        7.30        7.58      1.45 o 
   5   3   6        1.27        1.79      1.16 o 
   6   3   6        1.44        0.63      1.23 o 
   7   3   6        0.06       -1.02      1.27 o 
  -7   4   6        0.20       -0.15      0.56 o 
  -6   4   6        1.76        2.13      0.66 o 
  -5   4   6        1.88        2.13      0.62 o 
  -4   4   6        8.29        7.55      0.86 o 
  -3   4   6        4.87        4.81      0.56 o 
  -2   4   6        0.00       -0.27      0.27 o 
  -1   4   6        0.63        0.92      0.37 o 
   0   4   6        3.70        2.97      0.42 o 
   1   4   6        1.73        1.87      0.60 o 
   2   4   6        0.17       -0.14      0.28 o 
   3   4   6        0.04        0.10      0.39 o 
   4   4   6        0.62       -0.35      0.72 o 
   5   4   6        0.40        1.21      1.21 o 
   6   4   6       15.63       20.14      2.55 o 
  -6   5   6        1.45        2.25      0.74 o 
  -5   5   6        2.85        2.87      0.94 o 
  -4   5   6        0.01        0.12      0.55 o 
  -3   5   6        3.44        2.43      0.48 o 
  -2   5   6        5.35        6.16      0.71 o 
  -1   5   6       19.13       22.37      1.49 o 
   0   5   6        9.71        9.49      0.73 o 
   1   5   6        4.97        5.73      0.60 o 
   2   5   6       12.57       16.28      1.73 o 
   3   5   6        7.14       12.01      1.09 o 
   4   5   6        1.59        1.34      1.12 o 
   5   5   6        0.37        1.04      1.19 o 
  -4   6   6        9.34        9.64      0.85 o 
  -3   6   6        0.11        0.52      0.39 o 
  -2   6   6        1.54        2.90      0.64 o 
  -1   6   6        5.66        5.17      0.61 o 
   0   6   6        0.65        0.27      0.33 o 
   1   6   6        2.10        2.04      0.47 o 
   2   6   6        0.53        0.93      0.74 o 
   3   6   6        0.20        0.71      1.09 o 
  -1   7   6        2.11        1.78      0.47 o 
   0   7   6        1.50        0.86      0.46 o 
  -1 -11   7        2.08        4.61      1.02 o 
   0 -11   7        0.07        1.58      0.84 o 
   1 -11   7        0.86        2.23      1.00 o 
   2 -11   7        1.00        0.98      0.99 o 
  -3 -10   7        0.07        1.20      0.82 o 
  -2 -10   7        3.10        2.52      1.04 o 
  -1 -10   7        0.17        0.97      0.47 o 
   0 -10   7        0.78        1.26      0.75 o 
   1 -10   7        0.04        0.65      0.68 o 
   2 -10   7        0.04        0.76      0.78 o 
   3 -10   7        0.36        2.15      0.92 o 
   5 -10   7        0.02        0.32      1.38 o 
  -5  -9   7        0.00        0.45      0.44 o 
  -4  -9   7        0.00        0.57      0.41 o 
  -3  -9   7        0.85        1.17      0.89 o 
  -2  -9   7        0.22       -0.05      0.57 o 
  -1  -9   7        0.00       -0.19      1.70 o 
   0  -9   7        0.05        0.21      0.95 o 
   1  -9   7        0.03       -0.20      1.27 o 
   2  -9   7        0.04        0.20      0.57 o 
   3  -9   7        0.36        0.73      0.39 o 
   4  -9   7        0.00       -0.15      1.25 o 
   5  -9   7        0.01        1.94      1.47 o 
   6  -9   7        1.81        1.96      1.61 o 
  -6  -8   7        0.12        0.79      1.64 o 
  -5  -8   7        0.10        0.68      0.47 o 
  -4  -8   7        0.01        0.25      0.52 o 
  -3  -8   7        0.52        0.42      0.82 o 
  -2  -8   7        0.01       -0.49      0.51 o 
  -1  -8   7        4.55        6.60      1.04 o 
   0  -8   7        1.75        1.70      0.54 o 
   1  -8   7        0.05       -0.44      0.44 o 
   2  -8   7       37.62       35.62      1.21 o 
   3  -8   7       84.42       90.82      2.67 o 
   4  -8   7       10.09        9.02      0.94 o 
   5  -8   7        0.01       -0.12      0.47 o 
   6  -8   7        1.53        1.14      1.50 o 
  -7  -7   7        0.39        0.82      0.69 o 
  -6  -7   7        0.34        1.03      0.95 o 
  -5  -7   7       10.08        8.39      1.32 o 
  -4  -7   7        8.93       10.63      1.94 o 
  -3  -7   7        0.02       -0.16      0.27 o 
  -2  -7   7        1.92        2.16      0.41 o 
  -1  -7   7       22.47       21.66      1.38 o 
   0  -7   7       19.09       15.81      1.33 o 
   1  -7   7        9.75        9.36      0.69 o 
   2  -7   7        6.30        5.80      0.58 o 
   3  -7   7        5.80        6.43      0.63 o 
   4  -7   7        0.11        0.13      0.42 o 
   5  -7   7        2.48        1.96      0.56 o 
   6  -7   7        0.10       -0.16      1.29 o 
   7  -7   7        0.00       -0.29      1.29 o 
  -7  -6   7        1.02        2.10      0.72 o 
  -6  -6   7        2.03        2.70      0.65 o 
  -5  -6   7        1.73        1.34      0.46 o 
  -4  -6   7        3.88        5.24      0.87 o 
  -3  -6   7        0.74        0.62      0.34 o 
  -2  -6   7        1.03        0.28      0.24 o 
  -1  -6   7        0.15        0.16      0.24 o 
   0  -6   7        0.02        0.46      0.29 o 
   1  -6   7        2.19        1.75      0.27 o 
   2  -6   7        8.96        8.81      0.48 o 
   3  -6   7        0.06       -0.01      0.27 o 
   4  -6   7        0.08        0.02      0.30 o 
   5  -6   7        0.43        0.27      0.44 o 
   6  -6   7        0.00        0.20      0.44 o 
   7  -6   7        0.52        0.78      1.04 o 
  -7  -5   7        0.11        0.98      1.01 o 
  -6  -5   7        1.69        2.49      1.14 o 
  -5  -5   7        0.96        1.15      0.45 o 
  -4  -5   7        0.04        0.13      0.32 o 
  -3  -5   7        0.89        1.46      0.38 o 
  -2  -5   7        2.42        2.95      0.29 o 
  -1  -5   7        2.70        2.38      0.28 o 
   0  -5   7        2.07        0.89      0.20 o 
   1  -5   7        0.47        0.44      0.19 o 
   2  -5   7        1.82        1.23      0.23 o 
   3  -5   7        0.35        0.05      0.24 o 
   4  -5   7        5.66        5.18      0.71 o 
   5  -5   7        1.96        1.39      0.52 o 
   6  -5   7        0.02        0.35      0.44 o 
   7  -5   7        9.42        4.36      1.22 o 
   8  -5   7       23.60       25.76      2.61 o 
  -8  -4   7        0.57        2.08      0.83 o 
  -7  -4   7        0.00        1.00      0.60 o 
  -6  -4   7        0.43        1.26      0.49 o 
  -5  -4   7        0.73        1.44      0.54 o 
  -4  -4   7        1.76        0.87      0.54 o 
  -3  -4   7       21.66       25.49      0.80 o 
  -2  -4   7        8.92        6.89      0.52 o 
  -1  -4   7        0.70        0.49      0.19 o 
   0  -4   7      100.77      109.54      1.44 o 
   1  -4   7      103.58       97.97      1.94 o 
   2  -4   7        0.44        0.42      0.28 o 
   3  -4   7        4.16        3.58      0.84 o 
   4  -4   7       12.48       12.43      0.79 o 
   5  -4   7       17.45       16.85      1.51 o 
   6  -4   7        4.93        5.38      0.86 o 
   7  -4   7        8.57        8.01      1.73 o 
   8  -4   7        0.41       -0.07      1.13 o 
  -8  -3   7        0.55        1.30      0.83 o 
  -7  -3   7        9.43       12.71      1.65 o 
  -6  -3   7        3.73        3.13      0.88 o 
  -5  -3   7        0.41        0.43      0.66 o 
  -4  -3   7       54.58       53.92      1.24 o 
  -3  -3   7      211.67      201.62      2.26 o 
  -2  -3   7       14.98       12.46      0.46 o 
  -1  -3   7       58.39       53.53      0.85 o 
   0  -3   7        0.63        1.06      0.21 o 
   1  -3   7       13.69       12.49      0.43 o 
   2  -3   7        0.43        0.76      0.26 o 
   3  -3   7       18.64       18.08      1.05 o 
   4  -3   7        5.74        4.76      0.60 o 
   5  -3   7        0.06       -0.11      0.41 o 
   6  -3   7        0.05        0.51      0.43 o 
   7  -3   7        0.32        0.34      0.55 o 
   8  -3   7        0.02       -0.39      1.15 o 
  -8  -2   7        0.03        1.21      0.81 o 
  -7  -2   7        4.27        4.08      1.04 o 
  -6  -2   7        4.06        4.09      0.98 o 
  -5  -2   7       35.81       33.53      4.33 o 
  -4  -2   7       18.06       19.65      0.85 o 
  -3  -2   7       29.51       25.23      0.70 o 
  -2  -2   7        0.79        0.99      0.23 o 
  -1  -2   7        4.99        4.31      0.32 o 
   0  -2   7       20.10       17.33      0.49 o 
   1  -2   7        3.23        3.17      0.27 o 
   2  -2   7       19.62       17.13      0.52 o 
   3  -2   7        2.56        2.66      0.47 o 
   4  -2   7        2.69        2.33      0.40 o 
   5  -2   7        0.17       -0.30      0.34 o 
   6  -2   7        0.06        0.03      0.36 o 
   7  -2   7        0.48        0.74      0.56 o 
   8  -2   7        0.10        0.72      1.06 o 
  -8  -1   7        0.03       -0.27      0.52 o 
  -7  -1   7        0.69        0.92      0.57 o 
  -6  -1   7        0.17        0.54      0.45 o 
  -5  -1   7        0.84        0.99      0.45 o 
  -4  -1   7        4.63        2.44      0.65 o 
  -3  -1   7        1.15        0.88      0.34 o 
  -2  -1   7        3.63        3.01      0.28 o 
  -1  -1   7        0.79        0.95      0.24 o 
   0  -1   7        4.41        3.86      0.25 o 
   1  -1   7        0.10        0.23      0.15 o 
   2  -1   7        8.49        7.92      0.41 o 
   3  -1   7        9.34        9.58      0.60 o 
   4  -1   7        0.01       -0.24      0.24 o 
   5  -1   7       12.03       13.01      1.10 o 
   6  -1   7       25.71       25.45      1.82 o 
   7  -1   7        0.14        0.57      0.44 o 
   8  -1   7        0.23       -1.08      1.08 o 
  -8   0   7        0.24        0.78      0.62 o 
  -7   0   7        1.18        1.72      0.63 o 
  -6   0   7        0.00       -0.13      0.73 o 
  -5   0   7        1.10        1.81      0.50 o 
  -4   0   7        7.79        5.40      0.92 o 
  -3   0   7        4.15        3.86      0.50 o 
  -2   0   7       18.78       13.91      0.54 o 
  -1   0   7        3.72        3.81      0.33 o 
   0   0   7       11.80       11.60      0.45 o 
   1   0   7       72.12       72.33      1.24 o 
   2   0   7      141.55      146.91      1.79 o 
   3   0   7       15.01       15.21      0.71 o 
   4   0   7       20.96       21.57      0.86 o 
   5   0   7        1.10        1.10      0.49 o 
   6   0   7        1.35        1.17      0.44 o 
   7   0   7        0.00       -0.64      1.23 o 
  -8   1   7        0.22        1.50      1.02 o 
  -7   1   7        0.37        0.55      0.55 o 
  -6   1   7       13.49       17.32      1.39 o 
  -5   1   7       12.33       16.16      1.57 o 
  -4   1   7        0.04        0.19      0.42 o 
  -3   1   7        0.14        0.30      0.38 o 
  -2   1   7        0.03       -0.20      0.35 o 
  -1   1   7        3.00        3.43      0.47 o 
   0   1   7       90.29       90.98      1.18 o 
   1   1   7      113.94      118.56      1.42 o 
   2   1   7        4.31        4.92      0.48 o 
   3   1   7        0.01       -0.16      0.43 o 
   4   1   7        4.23        4.13      0.64 o 
   5   1   7        5.64        7.42      0.87 o 
   6   1   7        0.10       -0.32      1.16 o 
   7   1   7        2.77        4.38      1.64 o 
  -7   2   7        6.56        6.05      0.93 o 
  -6   2   7        0.75        0.48      0.60 o 
  -5   2   7        6.53        5.79      0.73 o 
  -4   2   7        1.05        1.72      0.51 o 
  -3   2   7        3.06        2.35      0.54 o 
  -2   2   7        8.64        7.80      0.70 o 
  -1   2   7       12.00       13.42      0.76 o 
   0   2   7       12.81       12.72      0.59 o 
   1   2   7        1.25        1.59      0.32 o 
   2   2   7        0.45        0.90      0.64 o 
   3   2   7        0.68        0.94      0.71 o 
   4   2   7        0.07        0.47      0.86 o 
   5   2   7        0.03       -0.05      1.07 o 
   6   2   7        0.12       -0.35      1.22 o 
  -6   3   7        0.82       -0.19      0.57 o 
  -5   3   7        0.24        0.03      0.53 o 
  -4   3   7        0.31       -0.36      0.48 o 
  -3   3   7        0.13        0.03      0.49 o 
  -2   3   7        0.08        0.28      0.31 o 
  -1   3   7        0.96        0.76      0.36 o 
   0   3   7        0.51        0.27      0.32 o 
   1   3   7        5.60        6.73      0.99 o 
   2   3   7        0.33        1.22      0.72 o 
   3   3   7        3.68        5.98      1.28 o 
   4   3   7        0.01       -0.88      0.90 o 
   5   3   7        0.71        1.84      1.19 o 
   6   3   7        1.79        1.14      1.41 o 
  -6   4   7        0.05        0.66      0.64 o 
  -5   4   7        8.96       11.99      1.16 o 
  -4   4   7       12.15       16.67      1.27 o 
  -3   4   7        1.04        0.45      1.00 o 
  -2   4   7        1.85        2.45      0.49 o 
  -1   4   7       13.61       16.30      0.84 o 
   0   4   7        7.37        9.53      1.34 o 
   1   4   7        0.20        0.48      0.36 o 
   2   4   7        0.00        0.02      0.41 o 
   3   4   7        0.53       -0.68      0.77 o 
   4   4   7        0.14        1.69      1.12 o 
   5   4   7        6.10        6.39      1.65 o 
  -4   5   7        4.06        5.43      0.91 o 
  -3   5   7        0.01        0.26      0.43 o 
  -2   5   7       10.19       13.04      3.26 o 
  -1   5   7        0.83        0.91      0.52 o 
   0   5   7        4.89        4.62      0.78 o 
   1   5   7        0.23        0.13      0.32 o 
   2   5   7        1.56        2.14      0.60 o 
   3   5   7        3.32        3.97      1.24 o 
  -2   6   7        0.06        0.14      0.44 o 
  -1   6   7        0.06       -0.28      0.37 o 
   0   6   7        0.50        0.44      0.49 o 
  -3 -10   8        0.24        1.84      1.01 o 
  -2 -10   8        0.15        1.17      0.76 o 
  -1 -10   8        0.00        1.28      0.46 o 
   0 -10   8        0.01        1.83      0.70 o 
   1 -10   8        0.04        1.44      0.78 o 
   2 -10   8        0.21        1.60      0.92 o 
   3 -10   8        1.69        4.53      1.12 o 
   4 -10   8        2.17        2.89      1.61 o 
  -4  -9   8        0.49        0.93      0.77 o 
  -3  -9   8        0.11        1.53      0.90 o 
  -2  -9   8        0.35        0.45      0.78 o 
  -1  -9   8        0.81        1.24      1.32 o 
   0  -9   8        2.05        2.18      1.23 o 
   1  -9   8        1.06        1.47      1.69 o 
   2  -9   8        3.17        1.86      0.60 o 
   3  -9   8        2.94        3.60      0.85 o 
   4  -9   8        0.55        1.78      1.44 o 
   5  -9   8        0.00        2.27      1.65 o 
  -5  -8   8        0.37        1.29      0.48 o 
  -4  -8   8        0.19        0.90      0.73 o 
  -3  -8   8        0.15        1.29      0.75 o 
  -2  -8   8        1.63       -0.42      1.68 o 
  -1  -8   8       10.43       10.50      1.93 o 
   0  -8   8        1.74        2.85      0.66 o 
   1  -8   8        0.15        0.05      0.74 o 
   2  -8   8       14.62       11.83      0.85 o 
   3  -8   8       18.96       19.45      0.98 o 
   4  -8   8        2.02        0.58      0.46 o 
   5  -8   8        0.00       -0.31      1.22 o 
   6  -8   8        0.04        0.62      1.46 o 
  -6  -7   8        0.70        1.61      1.83 o 
  -5  -7   8        4.11        4.26      0.76 o 
  -4  -7   8        0.11        0.13      0.40 o 
  -3  -7   8        0.51       -0.01      1.05 o 
  -2  -7   8        0.18        0.80      0.61 o 
  -1  -7   8        4.31        3.68      0.81 o 
   0  -7   8        0.42        0.35      0.57 o 
   1  -7   8        0.31        0.66      0.36 o 
   2  -7   8        0.61        0.23      0.33 o 
   3  -7   8        0.33        0.45      0.35 o 
   4  -7   8        0.01        0.19      0.40 o 
   5  -7   8        0.09        0.12      0.45 o 
   6  -7   8        0.25       -0.33      1.32 o 
  -7  -6   8        0.16        1.38      0.68 o 
  -6  -6   8        0.03        1.14      0.49 o 
  -5  -6   8        0.03        0.39      0.90 o 
  -4  -6   8        0.27        0.53      0.35 o 
  -3  -6   8        0.33       -0.43      0.70 o 
  -2  -6   8        5.02        6.16      1.24 o 
  -1  -6   8        0.83        1.04      0.36 o 
   0  -6   8        0.52        1.04      0.28 o 
   1  -6   8        0.23        0.22      0.28 o 
   2  -6   8        0.04        0.47      0.39 o 
   3  -6   8        0.27        0.21      0.41 o 
   4  -6   8        0.40        0.50      0.44 o 
   5  -6   8        0.92        0.46      0.48 o 
   6  -6   8        0.62        1.10      1.06 o 
   7  -6   8        3.02        1.81      1.16 o 
  -7  -5   8        0.22        0.32      0.51 o 
  -6  -5   8        0.18        0.99      0.48 o 
  -5  -5   8        0.02        0.74      0.44 o 
  -4  -5   8        5.42        5.06      0.67 o 
  -3  -5   8       19.62       23.81      1.05 o 
  -2  -5   8       11.23       12.83      0.79 o 
  -1  -5   8        0.05        0.49      0.28 o 
   0  -5   8        5.63        2.90      0.35 o 
   1  -5   8        0.66        0.79      0.22 o 
   2  -5   8        0.11        0.04      0.25 o 
   3  -5   8        4.08        3.31      0.49 o 
   4  -5   8       22.83       22.51      1.09 o 
   5  -5   8        4.24        3.99      1.04 o 
   6  -5   8        0.05        0.15      0.49 o 
   7  -5   8        9.32        4.65      1.41 o 
  -7  -4   8        0.09        2.06      0.73 o 
  -6  -4   8        0.78        1.98      0.60 o 
  -5  -4   8        0.03        0.59      0.47 o 
  -4  -4   8       47.87       43.03      2.18 o 
  -3  -4   8       79.28       80.96      1.87 o 
  -2  -4   8        0.03        0.33      0.63 o 
  -1  -4   8        1.91        1.57      0.33 o 
   0  -4   8       46.42       44.80      0.98 o 
   1  -4   8        2.34        1.84      0.26 o 
   2  -4   8        0.35        0.16      0.21 o 
   3  -4   8        1.31        1.41      0.40 o 
   4  -4   8        6.31        6.47      1.09 o 
   5  -4   8        0.46        0.10      0.42 o 
   6  -4   8        1.71        1.35      0.60 o 
   7  -4   8        0.01        0.09      1.03 o 
  -7  -3   8       11.08       10.20      1.53 o 
  -6  -3   8        6.04        7.69      1.28 o 
  -5  -3   8        3.72        4.81      0.82 o 
  -4  -3   8        6.71        4.83      0.80 o 
  -3  -3   8       50.98       52.47      2.61 o 
  -2  -3   8        1.24        0.82      0.94 o 
  -1  -3   8        0.61        1.25      0.66 o 
   0  -3   8        3.12        3.33      0.33 o 
   1  -3   8        1.47        1.45      0.32 o 
   2  -3   8        0.91        1.28      0.28 o 
   3  -3   8        6.44        5.57      0.77 o 
   4  -3   8        0.34        0.15      0.35 o 
   5  -3   8        0.00       -0.35      0.36 o 
   6  -3   8        1.57        0.90      0.53 o 
   7  -3   8        0.19        0.30      1.16 o 
  -7  -2   8        2.96        2.82      0.98 o 
  -6  -2   8        1.25        2.42      0.89 o 
  -5  -2   8        0.07       -0.50      0.50 o 
  -4  -2   8        8.97        8.49      1.06 o 
  -3  -2   8        2.08        3.12      0.67 o 
  -2  -2   8        0.43        0.85      0.52 o 
  -1  -2   8        0.66        0.67      0.98 o 
   0  -2   8        0.03        0.60      0.25 o 
   1  -2   8        3.30        3.44      0.40 o 
   2  -2   8       11.56       11.61      1.20 o 
   3  -2   8        2.56        2.06      0.49 o 
   4  -2   8        0.66        0.46      0.36 o 
   5  -2   8        1.58        1.58      0.51 o 
   6  -2   8        2.90        2.04      0.70 o 
   7  -2   8        0.00        1.04      1.01 o 
  -7  -1   8        0.68        0.48      0.75 o 
  -6  -1   8        3.40        2.43      1.03 o 
  -5  -1   8        3.38        4.24      0.87 o 
  -4  -1   8        3.38        3.89      1.79 o 
  -3  -1   8        6.98        8.89      1.63 o 
  -2  -1   8        0.37        0.35      0.35 o 
  -1  -1   8        0.91        0.84      0.81 o 
   0  -1   8        0.92       -0.36      1.16 o 
   1  -1   8       81.63       87.86      2.44 o 
   2  -1   8      186.03      190.36      6.14 o 
   3  -1   8        6.88        7.25      0.74 o 
   4  -1   8        0.07        0.66      0.37 o 
   5  -1   8       26.11       26.83      1.41 o 
   6  -1   8        3.83        3.35      0.69 o 
  -7   0   8        4.62        3.78      1.25 o 
  -6   0   8        8.45       10.38      1.63 o 
  -5   0   8        2.80        3.42      1.64 o 
  -4   0   8        0.22        0.71      0.43 o 
  -3   0   8       10.64        9.59      0.77 o 
  -2   0   8       61.48       56.22      1.47 o 
  -1   0   8       33.35       34.26      0.99 o 
   0   0   8        7.71        7.63      0.55 o 
   1   0   8        2.69        1.72      0.60 o 
   2   0   8       52.78       51.44      1.82 o 
   3   0   8        0.00       -0.49      0.49 o 
   4   0   8        4.04        3.73      0.69 o 
   5   0   8        1.69        1.39      0.75 o 
   6   0   8        0.44        0.05      1.18 o 
  -7   1   8        0.01        0.17      0.60 o 
  -6   1   8        3.03        3.11      0.74 o 
  -5   1   8        2.29        2.96      0.62 o 
  -4   1   8        4.92        4.18      0.63 o 
  -3   1   8        5.09        4.29      0.74 o 
  -2   1   8        4.89        4.80      0.79 o 
  -1   1   8        1.10        1.16      0.89 o 
   0   1   8        0.09        0.24      0.50 o 
   1   1   8       20.11       20.42      1.28 o 
   2   1   8        3.80        3.78      0.82 o 
   3   1   8        1.10        1.22      0.55 o 
   4   1   8        2.16        2.31      1.00 o 
   5   1   8        0.30        1.08      1.11 o 
   6   1   8        0.44        0.19      1.22 o 
  -6   2   8        0.66        1.01      0.62 o 
  -5   2   8        0.14        0.66      0.53 o 
  -4   2   8        1.69        0.40      0.50 o 
  -3   2   8        4.78        4.10      0.66 o 
  -2   2   8        2.73        1.78      0.52 o 
  -1   2   8        2.43        2.19      0.48 o 
   0   2   8        1.49        1.84      0.43 o 
   1   2   8        2.97        2.95      0.86 o 
   2   2   8        0.55        0.39      0.67 o 
   3   2   8        0.20        1.03      0.84 o 
   4   2   8        0.09        0.81      1.04 o 
   5   2   8        0.16       -0.48      1.10 o 
  -5   3   8        1.95        1.76      0.86 o 
  -4   3   8        1.70        2.31      0.64 o 
  -3   3   8        0.56        1.59      0.58 o 
  -2   3   8        4.09        3.98      1.22 o 
  -1   3   8       13.55       17.47      0.97 o 
   0   3   8       19.94       23.25      1.02 o 
   1   3   8        0.03        0.49      0.68 o 
   2   3   8        8.11       10.42      1.54 o 
   3   3   8        8.45       11.32      1.66 o 
   4   3   8        5.65       11.32      1.85 o 
  -4   4   8       32.40       39.54      1.73 o 
  -3   4   8        2.68        2.44      0.72 o 
  -2   4   8        0.52       -0.34      0.93 o 
  -1   4   8        1.97        2.74      0.68 o 
   0   4   8        3.14        2.58      0.50 o 
   1   4   8        1.49        1.51      0.85 o 
   2   4   8        2.17        3.79      1.16 o 
   3   4   8        0.02        0.77      1.04 o 
  -1   5   8        2.59        2.57      0.55 o 
   0   5   8        0.01       -0.06      0.39 o 
  -2 -10   9        0.02        1.61      0.83 o 
   0 -10   9        1.75        4.65      1.18 o 
   1 -10   9        0.22        1.42      0.84 o 
   2 -10   9        1.03        1.43      0.89 o 
   3 -10   9       11.38       13.74      2.44 o 
  -3  -9   9        1.12        2.85      1.05 o 
  -2  -9   9        0.01        1.40      0.84 o 
  -1  -9   9        1.05        2.85      0.68 o 
   0  -9   9        5.60        6.91      1.34 o 
   1  -9   9        0.42        0.86      1.82 o 
   2  -9   9        1.83        2.42      2.18 o 
   3  -9   9        0.00        2.16      1.45 o 
   4  -9   9        0.75        0.16      1.41 o 
  -5  -8   9        0.17        2.72      0.99 o 
  -4  -8   9        0.77        1.42      0.87 o 
  -3  -8   9        0.74        1.40      0.97 o 
  -2  -8   9        0.00       -0.36      0.73 o 
  -1  -8   9        0.19        0.65      0.45 o 
   0  -8   9        0.08       -0.33      0.52 o 
   1  -8   9        0.03       -0.08      0.53 o 
   2  -8   9        1.07        1.46      0.49 o 
   3  -8   9        0.78        2.50      1.37 o 
   4  -8   9        0.01        1.84      1.31 o 
   5  -8   9        0.02       -0.24      1.25 o 
  -5  -7   9        0.11        2.85      1.19 o 
  -4  -7   9        0.22        0.26      1.84 o 
  -3  -7   9        0.41        0.77      1.20 o 
  -2  -7   9        0.01       -0.38      0.72 o 
  -1  -7   9        0.87        2.48      1.13 o 
   0  -7   9        0.18        0.15      0.54 o 
   1  -7   9        0.08       -0.06      0.54 o 
   2  -7   9        0.29        0.56      0.37 o 
   3  -7   9        0.11        0.20      0.38 o 
   4  -7   9        1.67        1.10      0.53 o 
   5  -7   9        2.89        4.63      1.71 o 
  -6  -6   9        0.01        1.28      0.51 o 
  -5  -6   9        0.24        0.36      0.90 o 
  -4  -6   9        0.04        0.26      1.13 o 
  -3  -6   9        8.16        9.19      1.30 o 
  -2  -6   9       14.15       18.37      1.78 o 
  -1  -6   9        1.09        2.94      1.08 o 
   0  -6   9        3.65        1.57      0.82 o 
   1  -6   9       31.03       31.21      1.24 o 
   2  -6   9        9.90        9.41      1.04 o 
   3  -6   9        0.01        0.55      0.37 o 
   4  -6   9        0.81        0.29      0.44 o 
   5  -6   9        4.89        1.32      1.30 o 
   6  -6   9        0.47       -0.27      1.00 o 
  -6  -5   9        5.98        7.19      2.33 o 
  -5  -5   9        0.96        1.38      0.57 o 
  -4  -5   9        0.39        0.25      1.10 o 
  -3  -5   9       35.71       33.03      2.00 o 
  -2  -5   9       60.27       67.76      2.42 o 
  -1  -5   9        0.00       -0.14      0.60 o 
   0  -5   9        6.87        7.51      1.43 o 
   1  -5   9        2.74        2.71      0.53 o 
   2  -5   9        2.28        1.68      0.43 o 
   3  -5   9        0.18        0.27      0.43 o 
   4  -5   9        0.83        0.78      0.41 o 
   5  -5   9        0.11        0.04      0.48 o 
   6  -5   9        0.09        0.77      0.58 o 
  -6  -4   9        4.20        5.25      0.91 o 
  -5  -4   9        0.01        1.05      0.53 o 
  -4  -4   9       10.63       13.55      2.16 o 
  -3  -4   9        0.31       -0.78      1.03 o 
  -2  -4   9        5.40        4.06      1.00 o 
  -1  -4   9        1.51        1.40      0.79 o 
   0  -4   9        0.07        1.19      0.40 o 
   1  -4   9        1.36        0.81      0.38 o 
   2  -4   9        0.81        0.34      0.42 o 
   3  -4   9        0.98        0.81      0.34 o 
   4  -4   9        0.99        0.42      0.30 o 
   5  -4   9        0.34        0.59      0.46 o 
   6  -4   9        0.02        0.74      1.09 o 
   7  -4   9        0.36       -0.16      1.10 o 
  -7  -3   9        0.01        2.29      0.92 o 
  -6  -3   9        0.01        1.06      0.71 o 
  -5  -3   9        0.02        0.70      0.63 o 
  -4  -3   9        0.58        0.77      0.91 o 
  -3  -3   9        5.77        5.47      1.65 o 
  -2  -3   9        0.70       -0.64      1.21 o 
  -1  -3   9        0.27        0.72      1.30 o 
   0  -3   9        1.25        1.50      0.46 o 
   1  -3   9        0.14       -0.01      0.32 o 
   2  -3   9        8.76        8.75      0.82 o 
   3  -3   9       17.33       17.12      0.99 o 
   4  -3   9        1.97        1.87      0.52 o 
   5  -3   9        0.58        0.40      1.19 o 
   6  -3   9        9.57        5.47      1.61 o 
  -7  -2   9        0.97        1.73      0.97 o 
  -6  -2   9        1.35        1.46      0.82 o 
  -5  -2   9        0.46        1.19      0.71 o 
  -4  -2   9        4.02        5.05      0.92 o 
  -3  -2   9        0.49       -0.04      1.39 o 
  -2  -2   9       11.46       11.19      2.30 o 
  -1  -2   9       13.82       17.07      2.57 o 
   0  -2   9        3.93        3.72      1.66 o 
   1  -2   9        3.55        4.07      1.86 o 
   2  -2   9       32.46       29.70      2.62 o 
   3  -2   9       47.49       49.39      1.57 o 
   4  -2   9        0.08        0.06      0.40 o 
   5  -2   9        6.21        5.95      0.88 o 
   6  -2   9        0.15        0.93      1.11 o 
  -6  -1   9        0.83        0.81      0.86 o 
  -5  -1   9       10.13       13.39      1.41 o 
  -4  -1   9        6.11        6.45      1.04 o 
  -3  -1   9        0.83        0.30      0.65 o 
  -2  -1   9        0.65        1.51      1.54 o 
  -1  -1   9        2.17        2.34      1.82 o 
   0  -1   9        0.71        2.86      1.63 o 
   1  -1   9       40.55       41.66      3.04 o 
   2  -1   9        3.74        3.56      1.76 o 
   3  -1   9        2.81        2.81      0.95 o 
   4  -1   9        0.98        0.94      1.03 o 
   5  -1   9        0.04        0.67      1.04 o 
   6  -1   9        0.79        1.40      1.13 o 
  -6   0   9        2.28        4.95      1.30 o 
  -5   0   9        3.88        3.29      1.30 o 
  -4   0   9        0.68        0.62      0.76 o 
  -3   0   9        2.37        4.61      1.03 o 
  -2   0   9        1.03        1.55      1.50 o 
  -1   0   9        0.00       -0.98      1.52 o 
   0   0   9        5.26        5.76      1.85 o 
   1   0   9        2.17        3.78      1.74 o 
   2   0   9        2.37        1.16      1.65 o 
   3   0   9        0.18        0.37      0.90 o 
   4   0   9        0.55       -1.04      1.23 o 
  -5   1   9        1.79        1.26      0.86 o 
  -4   1   9        0.62        0.36      1.16 o 
  -3   1   9        0.00        0.01      0.85 o 
  -2   1   9        0.30       -0.38      1.57 o 
  -1   1   9        0.35        2.10      1.77 o 
   0   1   9        0.00        0.74      1.59 o 
   1   1   9        3.77        2.65      1.70 o 
   2   1   9        1.28        4.69      1.83 o 
   3   1   9        3.87        6.15      2.03 o 
   4   1   9        1.45        1.82      1.54 o 
  -5   2   9        1.95        2.37      1.00 o 
  -4   2   9       20.59       25.86      6.18 o 
  -3   2   9       13.23       17.03      1.11 o 
  -2   2   9        0.86        1.48      1.76 o 
  -1   2   9        1.75        1.92      0.78 o 
   0   2   9        8.67        7.36      1.20 o 
   1   2   9        3.51        3.81      0.90 o 
   2   2   9        0.04        1.56      1.06 o 
   3   2   9        0.42        1.75      1.11 o 
   4   2   9        0.02        1.62      1.19 o 
  -3   3   9        5.93        8.10      1.28 o 
  -2   3   9        0.58        1.36      0.67 o 
  -1   3   9        5.66        8.88      1.55 o 
   0   3   9        1.84        3.72      1.51 o 
   1   3   9        1.71        3.65      0.99 o 
   2   3   9        0.37        2.55      1.06 o 
  -2  -9  10        0.05        0.95      0.83 o 
  -1  -9  10        0.04        1.75      0.62 o 
   0  -9  10        0.18        1.93      0.84 o 
   1  -9  10        0.00        0.88      1.41 o 
   2  -9  10        0.03        1.04      1.46 o 
   3  -9  10        0.05        1.97      2.23 o 
  -3  -8  10        0.04       -0.09      0.88 o 
  -2  -8  10        0.03        0.32      0.93 o 
  -1  -8  10        0.12        0.69      1.68 o 
   0  -8  10        0.02        0.58      0.69 o 
   1  -8  10        0.41        0.91      0.76 o 
   2  -8  10        0.52        2.75      1.47 o 
   3  -8  10        0.06        1.63      0.85 o 
   4  -8  10        0.03       -0.26      1.37 o 
  -4  -7  10        0.22        0.77      1.14 o 
  -3  -7  10        2.78        3.50      3.44 o 
  -2  -7  10        7.62        9.03      2.26 o 
  -1  -7  10        3.73        3.68      0.94 o 
   0  -7  10        0.24        0.22      1.48 o 
   1  -7  10        1.60        0.97      0.67 o 
   2  -7  10        0.00        0.33      0.47 o 
   3  -7  10        0.68        1.18      1.24 o 
   4  -7  10        2.66        2.60      1.58 o 
  -5  -6  10        0.57        3.19      1.45 o 
  -4  -6  10        1.55        1.99      1.31 o 
  -3  -6  10       21.64       21.42      2.26 o 
  -2  -6  10        7.92        7.07      1.21 o 
  -1  -6  10        0.09        0.13      0.80 o 
   0  -6  10        2.50        1.57      0.82 o 
   1  -6  10        5.17        2.84      0.55 o 
   2  -6  10        0.53        0.13      0.40 o 
   3  -6  10        0.54        0.43      0.46 o 
   4  -6  10        0.00       -0.09      1.11 o 
   5  -6  10        0.38        2.06      1.22 o 
  -5  -5  10        0.20        3.24      1.51 o 
  -4  -5  10        0.46        2.19      1.46 o 
  -3  -5  10        4.78        2.05      1.40 o 
  -2  -5  10        5.83        4.73      1.65 o 
  -1  -5  10        0.00        0.79      1.06 o 
   0  -5  10        0.00        0.58      2.25 o 
   1  -5  10        0.35        0.29      0.40 o 
   2  -5  10        0.01        0.62      0.38 o 
   3  -5  10        0.39        0.35      0.35 o 
   4  -5  10        0.19        0.51      0.42 o 
   5  -5  10        0.02        1.11      1.22 o 
  -5  -4  10        0.09       -0.61      1.37 o 
  -4  -4  10        0.48        0.35      1.39 o 
  -3  -4  10        1.25        1.72      1.40 o 
  -2  -4  10        0.12       -1.15      1.34 o 
  -1  -4  10        0.47        0.74      1.19 o 
   0  -4  10        0.48        2.23      0.59 o 
   1  -4  10        0.37        0.41      0.41 o 
   2  -4  10        3.21        3.16      0.54 o 
   3  -4  10        4.01        4.99      0.71 o 
   4  -4  10        2.00        2.25      0.69 o 
   5  -4  10        0.00        0.43      1.08 o 
  -5  -3  10        2.47        2.83      1.83 o 
  -4  -3  10        0.75        0.01      1.61 o 
  -3  -3  10        0.83        2.26      1.73 o 
  -2  -3  10        0.45        2.89      1.87 o 
  -1  -3  10        0.00       -1.03      1.35 o 
   0  -3  10        0.61       -0.07      1.08 o 
   1  -3  10        3.83        2.83      1.74 o 
   2  -3  10       55.88       55.45      3.53 o 
   3  -3  10       28.27       28.08      2.11 o 
   4  -3  10        0.03        0.83      0.87 o 
   5  -3  10        1.39        0.52      1.17 o 
  -5  -2  10        4.10        1.32      1.75 o 
  -4  -2  10        0.03        1.30      1.75 o 
  -3  -2  10        0.70       -0.04      1.71 o 
  -2  -2  10        6.37        5.81      2.09 o 
  -1  -2  10       24.24       24.73      3.04 o 
   0  -2  10        1.42        0.66      1.57 o 
   1  -2  10        4.23        2.71      1.95 o 
   2  -2  10        5.10        4.34      1.96 o 
   3  -2  10        7.09        5.68      1.17 o 
   4  -2  10        0.57        0.02      0.94 o 
   5  -2  10        0.02        0.78      1.16 o 
  -5  -1  10        1.32        2.73      1.92 o 
  -4  -1  10        0.56        0.54      1.80 o 
  -3  -1  10        2.03        1.57      1.93 o 
  -2  -1  10        0.12       -0.96      1.71 o 
  -1  -1  10        1.99        1.50      1.88 o 
   0  -1  10        0.11        1.01      1.70 o 
   1  -1  10        1.80        8.05      2.23 o 
   2  -1  10        4.27        5.96      2.14 o 
   3  -1  10        0.00        0.71      0.90 o 
   4  -1  10        0.10        0.50      1.32 o 
   5  -1  10        0.69        0.00      1.07 o 
  -5   0  10        0.23       -0.73      1.76 o 
  -4   0  10        0.06        1.01      1.87 o 
  -3   0  10        0.03       -0.30      1.74 o 
  -2   0  10        1.53        0.10      1.76 o 
  -1   0  10        0.09        0.29      1.88 o 
   0   0  10        3.28        5.32      2.10 o 
   1   0  10        0.14       -0.07      1.83 o 
   2   0  10        0.82        1.25      1.80 o 
   3   0  10        0.02       -0.58      1.32 o 
   4   0  10        0.10        0.68      1.78 o 
  -4   1  10        0.65        1.50      1.85 o 
  -3   1  10        0.24        0.09      1.75 o 
  -2   1  10        0.43       -1.67      1.67 o 
  -1   1  10        4.39        8.75      2.38 o 
   0   1  10       12.97       15.28      2.64 o 
   1   1  10        3.30        5.15      2.05 o 
   2   1  10        1.33        1.33      1.88 o 
   3   1  10        3.12        6.11      2.15 o 
  -2   2  10        0.06       -1.19      1.82 o 
  -1   2  10        0.14       -1.68      1.70 o 
   0   2  10        1.78        1.30      1.76 o 
   1   2  10        1.46        0.74      1.90 o 
  -2  -8  11        5.05        7.15      1.72 o 
  -1  -8  11        2.66        6.94      1.42 o 
   0  -8  11        0.24        0.25      0.84 o 
   1  -8  11        2.23        2.30      1.03 o 
   2  -8  11        4.79        5.45      1.60 o 
  -3  -7  11        0.68        1.84      1.36 o 
  -2  -7  11       13.10       13.90      2.28 o 
  -1  -7  11        8.45       10.36      1.85 o 
   0  -7  11        0.21        1.24      1.25 o 
   1  -7  11        0.21        0.55      1.40 o 
   2  -7  11        0.74        2.25      1.10 o 
   3  -7  11        0.17        0.09      0.98 o 
  -3  -6  11        0.60        2.23      1.54 o 
  -2  -6  11        0.89        1.98      1.48 o 
  -1  -6  11        0.37        0.92      1.17 o 
   0  -6  11        0.09        1.99      1.29 o 
   1  -6  11        0.09        0.85      0.74 o 
   2  -6  11        0.14       -0.59      0.68 o 
   3  -6  11        0.00        2.65      1.04 o 
  -4  -5  11        0.07        2.22      1.77 o 
  -3  -5  11        0.76        3.80      1.72 o 
  -2  -5  11        2.17        6.01      1.93 o 
  -1  -5  11        0.06        0.36      1.27 o 
   0  -5  11        0.00        2.25      0.80 o 
   1  -5  11        0.18        1.63      1.49 o 
   2  -5  11        1.36       -0.02      0.95 o 
   3  -5  11        9.30        8.57      2.52 o 
   4  -5  11        4.99        3.21      1.42 o 
  -4  -4  11        1.05        2.56      2.07 o 
  -3  -4  11        1.19        0.95      1.70 o 
  -2  -4  11        0.49        1.16      1.69 o 
  -1  -4  11        6.94        7.04      2.03 o 
   0  -4  11        5.73        3.29      0.91 o 
   1  -4  11        0.48        2.15      1.74 o 
   2  -4  11        0.80       -0.09      0.86 o 
   3  -4  11       12.72       14.46      2.66 o 
   4  -4  11        7.77        5.54      1.57 o 
  -4  -3  11        4.68        4.89      2.26 o 
  -3  -3  11        2.74        0.18      1.81 o 
  -2  -3  11        0.90        0.32      1.86 o 
  -1  -3  11        0.01        1.46      1.72 o 
   0  -3  11        0.95        0.71      1.50 o 
   1  -3  11        1.47        3.19      2.01 o 
   2  -3  11        4.05        1.95      2.09 o 
   3  -3  11        0.12        0.43      0.90 o 
   4  -3  11        0.16        0.35      1.20 o 
  -4  -2  11        1.72        1.66      2.10 o 
  -3  -2  11        0.10        0.52      1.91 o 
  -2  -2  11        0.70        1.54      1.98 o 
  -1  -2  11        0.00       -0.45      1.72 o 
   0  -2  11        0.29       -1.00      1.74 o 
   1  -2  11        0.39        1.08      2.07 o 
   2  -2  11        0.93       -0.71      1.88 o 
   3  -2  11        1.32       -0.37      0.98 o 
  -3  -1  11        0.43       -1.31      1.96 o 
  -2  -1  11        0.07        0.03      2.11 o 
  -1  -1  11        0.84       -0.85      1.97 o 
   0  -1  11        0.54        0.03      1.82 o 
   1  -1  11        1.47        2.20      2.08 o 
   2  -1  11        2.34        2.21      2.08 o 
   3  -1  11        0.18        0.15      0.91 o 
  -2   0  11        6.71        8.80      2.58 o 
  -1   0  11        0.27        1.20      2.13 o 
   0   0  11        0.81        0.77      1.94 o 
   1   0  11        4.18        4.21      2.13 o 
  -1  -6  12        0.20        1.46      1.41 o 
   0  -6  12        0.61        1.23      1.42 o 
   1  -6  12        0.35        1.50      1.78 o 
  -1  -5  12        0.02        1.64      1.58 o 
   0  -5  12        0.03        1.52      0.95 o 
   1  -5  12        0.01       -0.08      1.87 o 
  -1  -4  12        2.56        4.01      2.01 o 
   0  -4  12        3.34        3.71      1.13 o 
   1  -4  12        0.15       -0.46      1.93 o 
  -1  -3  12        0.02        1.36      2.00 o 
   0  -3  12        0.15       -1.46      1.57 o 
   1  -3  12        0.09       -1.62      1.90 o 
                                                 
